# Supplementary material for: Climate-Friendly Seafood: The Potential for Emissions Reduction and Carbon Capture in Marine Aquaculture
Source: Bioscience. 2022 Jan 25;72(2):123–43. doi: 10.1093/biosci/biab126 (PMC8824708; doi:10.1093/biosci/biab126)
Supplement: biab126_Supplementary_Files [file biab126_supplementary_files.zip]

Archive with 2 entries (2 files):
- Supplemental_File.docx
- Jones_et_al_2021_ClimateSmart_mariculture_revised_supp_tables.xlsx
