# Supplementary material for: Climate-Friendly Seafood: The Potential for Emissions Reduction and Carbon Capture in Marine Aquaculture
Source: Bioscience. 2022 Jan 25;72(2):123–43. doi: 10.1093/biosci/biab126 (PMC8824708; doi:10.1093/biosci/biab126)
Supplement: biab126_Supplementary_Files [file biab126_supplementary_files.zip › Jones_et_al_2021_ClimateSmart_mariculture_revised_supp_tables.xlsx]

## Sheet: Metadata_lit_review
SEARCHES (topic)	Total papers	Search ID
(Environment* AND impact* AND greenhouse gas emission*) AND TOPIC: (aquaculture OR mariculture OR Finfish OR Bivalv* OR Seaweed	70	A			Total records extracted from Web of science
(Environment* AND impact* AND GHG*) AND TOPIC: (aquaculture OR mariculture OR Finfish OR Bivalv* OR Seaweed	22	B			(n=1303)		removed
(Environment* AND impact* AND Carbon emission*) AND TOPIC: (aquaculture OR mariculture OR Finfish OR Bivalv* OR Seaweed	78	C					505
(Environment* AND impact* AND Carbon footprint*) AND TOPIC: (aquaculture OR mariculture OR Finfish OR Bivalv* OR Seaweed	47	D			Duplicates Removed
(GHG) AND TOPIC: (aquaculture OR mariculture OR Finfish OR Bivalv* OR Seaweed)	70	E			(n=798)
life cycle assessment AND TOPIC: (aquaculture OR mariculture OR Finfish OR Bivalv* OR Seaweed)	382	F					113
greenhouse gas emission* AND TOPIC: (aquaculture OR mariculture OR Finfish OR Bivalv* OR Seaweed)	213	G			Title & Abstract check
carbon emission* AND TOPIC: (aquaculture OR mariculture OR Finfish OR Bivalv* OR Seaweed)	328	H			(n=113)
carbon footprint* AND TOPIC: (aquaculture OR mariculture OR Finfish OR Bivalv* OR Seaweed)	93	I
Search date - 22/06/2021					Examined full text
	1303	total			(n=37)
Duplicates removed	798	TOTAL unique (duplicates removed)					76
					With data of interest
					37
					Grey literature check (e.g. reports)
					( n=13)
					Total number of studies included
					50

## Sheet: Table_S1
StudyID	Transport	Sector	Authors	Total emissions		Emissions per stage: summed values across all components of these categories						Pre-farm detailed information on emissions								On-farm detailed information on emissions							Post-farm detailed information on emissions					Additional notes
				Min	Max	Upstream min	Upstream max	On-farm min	On-farm max	Downstream min	Downstream max	Type of stock/hatchery	Supply of stock	Land-use change	Feed production	Feed processing	Feed transport	Feed type	Fishery for meal	Fuel use	Energy use	Infrastructure/maintenance	Farm operation / on site emissions	Land-use change	Nutrient effluent/water treatment	Liquid Oxygen / Chemicals	Processing	Packaging & Ice	Refrigeration in transport	Transport to RDC	Transport to market/retailer	Species	Type of system	InFarm Hatching and Nursery	Environment	Country	System boundaries	Unit of Emissions in study	Comments	Reference
			e.g. Smith et al, 2020 (scenario, if multiple present)	(kg CO2 eq per T wet weight)		(kg CO2 eq per T wet weight)		(kg CO2 eq per T wet weight)		(kg CO2 eq per T wet weight)		e.g. intensive, pond, wild etc.	Numeric values (kg CO2 eq per T wet weight) for each component if available. If not, then a Y/N to indicate whether the emissions from each aspect of the life cycle was included in the study (and is therefore included in the summary values in cols C-E).					e.g. Soybased, wild-caught based (see note in row 1 above)		Numeric values (kg CO2 eq per T wet weight) for each component if available. If not, then a Y/N to indicate whether the emissions from each aspect of the life cycle was included in the study (and is therefore included in the summary values in cols C-E).							Numeric values (kg CO2 eq per T wet weight) for each component if available. If not, then a Y/N to indicate whether the emissions from each aspect of the life cycle was included in the study (and is therefore included in the summary values in cols C-E).					e.g Salmon, bass etc.	e.g. what type of infrastructure is used (net pens, onshore systems etc.)		e.g. coastal inshore, offshore, tropical, temperate etc.	e.g. Norway	e.g. Cradle to grave, cradle to farm gate etc.	e.g. T CO2-e per kg wet weight
B1	Y	Bivalve	Aubin & Fontaine, 2014	-5.04615	59.5769							Wild spat collection	Y	N	NA	NA	NA	NA	NA	Y	Y	Y	Y	N	N	Y	Y	Y	N	Y	N	Mytilus edulis	Coastal bouchot culture (wooden stakes in the intertidal that support the mussels	Wild caught spat	Coastal	France	Cradle to gate	kg CO2-e per T of ready-to-eat (shell on) mussels	1 t of shell-on ready-to-eat mussels is created from 1.3 t of harvested wet weight mussels (detailed in Aubin et al, 2018)	Aubin and Fontaine, 2014, 'Environmental impacts of producing bouchot mussels in Mont-Saint-Michel Bay (France) using LCA with emphasis on potential climate change and eutrophication'. Proceedings of the 9th International Conference on Life Cycle Assessment in the Agri-Food Sector
B2	Y	Bivalve	Aubin et al., 2018	7.30769	250.154							Wild spat collection	Y	N	NA	NA	NA	NA	NA	Y	Y	Y	Y	N	N	Y	N	Y	N	Y	Y	Mytilus edulis	Coastal bouchot culture (wooden stakes in the intertidal that support the mussels	Wild caught spat	Coastal	France	Cradle to grave	kg CO2-e per T of ready-to-eat (shell on) mussels	1 t of shell-on ready-to-eat mussels is created from 1.3 t of harvested wet weight mussels (detailed in Aubin et al, 2018). These data are very similar to the 2014 study by Aubin but additional processes are considered in the down-stream part of the life cycle, as well as different scenarios around what is included and what is not (particularly whether C storage/sequestration in wooden stakes and…	Aubin et al. 'Blue mussel (Mytilus edulis) bouchot culture in Mont-St Michel Bay: potential mitigation effects on climate change and eutrophication', International Journal of Life Cycle Assessment (2018) 23: 1030 - 1041.
B3	N	Bivalve	Bohnes et al, 2021	163.968		0		163.968		0		Wild spat collected in Singapore		N	NA	NA	NA	NA	NA	Y	Y	Y	Y	N	N	N	Y	N	N	N	N	Green mussels	Coastal floating rafts		Coastal	Singapore	Cradle to farm gate	kg CO2 eq/T edible seafood	Low tech scenario. Conversion of harvested weight to edible portion obtained by dividing the kg CO2 e of live weight mass at the farm gate by the edible ratio of the species group . Converted back to per t of live weight harvested here.	Bohnes, FA; Laurent, A., 2021, Environmental impacts of existing and future aquaculture production: Comparison of technologies and feed options in Singapore, AQUACULTURE, 10.1016/j.aquaculture.2020.736001
B4	Y	Bivalve	de Alvarenga et al., 2012	2709								Hatchery produced spat	Y	N	NA	NA	NA	NA	NA	Y	Y	Y	Y	N	Y	N	Y	Y	Y	Y	Y	Crassostrea gigas	?	Hatchery spat	Coastal	Brazil	Cradle to grave	DALY	kg CO2-e per kg harvested was extracted from Ray et al., 2018 - see page 1044 in text (under Table 1, which contains the ash free dry weight emissions not the live weight emissions)	de Alvarenga, R. A. F., et al. 2012. "The recycling of oyster shells: An environmental analysis using Life Cycle Assessment." J Environ Manage 106: 102-109.
B5	N	Bivalve	Fry et al., 2012	59.85	251.85	0		250.2		1.65		Wild spat collection	N	N	NA	NA	NA	NA	NA	Y	Y	Y	Y	N	Y	Y	N	Y	N	N	N	Mytilus edulis	Subtidal culture on ropes	Wild caught spat	Coastal	Scotland	Cradle to gate	kg CO2-e per T harvested mussels		Fry, J., 2012. Carbon Footprint of Scottish Suspended Mussels and Intertidal Oysters. Scotland, UK, Environmental Resources Management on behalf of Scottish Aquaculture Research Forum (SARF): 55.
B5	Y	Bivalve	Fry et al., 2012	455.1	647.1	0		250.2		396.9		Wild spat collection	N	N	NA	NA	NA	NA	NA	Y	Y	Y	Y	N	Y	Y	Y	Y	Y	Y	Y	Mytilus edulis	Subtidal culture on ropes	Wild caught spat	Coastal	Scotland	Cradle to grave	kg CO2-e per T harvested mussels		Fry, J., 2012. Carbon Footprint of Scottish Suspended Mussels and Intertidal Oysters. Scotland, UK, Environmental Resources Management on behalf of Scottish Aquaculture Research Forum (SARF): 55.
B5	N	Bivalve	Fry et al., 2012	921.9	1280.9	34.7		1235		11.2		Hatchery produced spat	Y	N	NA	NA	NA	NA	NA	Y	Y	Y	Y	N	Y	Y	N	Y	N	N	N	Crassostrea gigas	Intertidal culture on frames	Hatchery spat	Coastal	Scotland	Cradle to gate	kg CO2-e per T harvested oysters		Fry, J., 2012. Carbon Footprint of Scottish Suspended Mussels and Intertidal Oysters. Scotland, UK, Environmental Resources Management on behalf of Scottish Aquaculture Research Forum (SARF): 55.
B5	Y	Bivalve	Fry et al., 2012	885	1673.41	34.7		1235		403.71		Hatchery produced spat	Y	N	NA	NA	NA	NA	NA	Y	Y	Y	Y	N	Y	Y	Y	Y	Y	Y	Y	Crassostrea gigas	Intertidal culture on frames	Hatchery spat	Coastal	Scotland	Cradle to grave	kg CO2-e per T harvested oysters		Fry, J., 2012. Carbon Footprint of Scottish Suspended Mussels and Intertidal Oysters. Scotland, UK, Environmental Resources Management on behalf of Scottish Aquaculture Research Forum (SARF): 55.
B6	N	Bivalve	Hall et al., 2011	1.20018	19.6455							Not stated (multi species data)	N	N	NA	NA	NA	NA	NA	Y	Y	N	Y	Y	N	N	N	N	N	N	N	Multiple species	All coastally cultured, but split by on-bottom, off-bottom and pond culture	Not included in boundaries of LCA	Coastal	Global	Cradle to gate (eclusing seed)	T CO2-e per total production tonnage in 2008	Production tonnage for the different culture systems were collated from the table in the Appendix. Emissions for total annual production from each culture system were extracted from Figure 2.4. for the 3 types of coastal bivalve culture.	Hall, S. J., et al. (2011). Blue Frontiers: Managing the Environmental Costs of Aquaculture. Penang, Malaysia, The WorldFish Center.
B7	N	Bivalve	Iribarren, 2010	318.84	1371.86							Wild spat collection	Y	N	NA	NA	NA	NA	NA	Y	Y	Y	Y	N	N	N	N	N	N	N	N	Mytilus galloprovincialis	Coastal raft culture	Wild caught spat	Coastal	Spain	Cradle to gate	kg CO2-e per T harvested mussels	Refer to chapter 9, in particular tables 9.1 and 9.2	Iribarren, D., et al. (2010). "Estimation of the carbon footprint of the Galician fishing activity (NW Spain)." Science of The Total Environment 408(22): 5284-5294.
B8	N	Bivalve	Lourguioui et al., 2017	248	404							Wild spat collection	Y	N	NA	NA	NA	NA	NA	Y	Y	Y	Y	N	N	N	Y	N	N	N	N	Mytilus galloprovincialis	Subtidal culture on ropes	Wild caught spat	Coastal	Algeria	Cradle to gate	kg CO2-e per T harvested mussels	Refer to Table 4	Lourguioui, H., et al. (2017). "A perspective for reducing environmental impacts of mussel culture in Algeria." The International Journal of Life Cycle Assessment 22(8): 1266-1277.
B9	N	Bivalve	MacLeod et al., 2019	1141.47				191	360			Not stated (multi species data)	Y	N	NA	NA	NA	NA	NA	Y	Y	Y	Y	N	N	N	N	N	N	N	N	Multiple species	Multiple culture methods	Multiple systems	Multiple settings	Global	Cradle to gate	kilotonnes of CO2-e per thousand t of live weight produced	This references doesn't split marine and freshwater culture… so this value may include freshwater systems too	MacLeod, M., et al. (2019). Quantifying and mitigating greenhouse gas emissions from global aquaculture (FAO Fisheries and Aquaculture Technical Paper; No. T626), Food and Agriculture Organization of the United Nations.
B10	Y	Bivalve	Ray et al., 2018	2744.22								Hatchery produced spat	Y	N	NA	NA	NA	NA	NA	Y	Y	Y	Y	N	Y	N	Y	Y	Y	Y	Y	Crassostrea gigas	?	Hatchery spat	Coastal	Brazil	Cradle to grave	DALY	Adjustment of de Alvarenga et al., 2012. Refer to percentage increase value given in Ray et al., 2018, Table 2 (1.3 %), which accounts for the inclusion of CO2 emissions from shell formation and local environmental conditions	Ray, N. E., et al. (2018). "Consideration of carbon dioxide release during shell production in LCA of bivalves." The International Journal of Life Cycle Assessment 23(5): 1042-1048.
B10	N	Bivalve	Ray et al., 2018	87.7999	949.296							Wild spat collection	N	N	NA	NA	NA	NA	NA	Y	Y	Y	Y	N	Y	Y	N	Y	N	N	N	Mytilus edulis	Subtidal culture on ropes	Wild caught spat	Coastal	Scotland	Cradle to gate	% increase in emissions (CO2-e per kg) if CO2 production from shell formation accounted for	Adjustment of Fry et al., 2012 (mussels). Refer to percentage increase value given in Ray et al., 2018, Table 2 (46.7 %), which accounts for the inclusion of CO2 emissions from shell formation and local environmental conditions	Ray, N. E., et al. (2018). "Consideration of carbon dioxide release during shell production in LCA of bivalves." The International Journal of Life Cycle Assessment 23(5): 1042-1048.
B10	Y	Bivalve	Ray et al., 2018	1059.35	2003.07							Hatchery produced spat	Y	N	NA	NA	NA	NA	NA	Y	Y	Y	Y	N	Y	Y	Y	Y	Y	Y	Y	Crassostrea gigas	Intertidal culture on frames	Hatchery spat	Coastal	Scotland	Cradle to grave	% increase in emissions (CO2-e per kg) if CO2 production from shell formation accounted for	Adjustment of Fry et al, 2012 (oysters). Refer to percentage increase value given in Ray et al., 2018, Table 2 (19.7 %), which accounts for the inclusion of CO2 emissions from shell formation and local environmental conditions	Ray, N. E., et al. (2018). "Consideration of carbon dioxide release during shell production in LCA of bivalves." The International Journal of Life Cycle Assessment 23(5): 1042-1048.
B10	N	Bivalve	Ray et al., 2018	435.535	1873.96							Wild spat collection	Y	N	NA	NA	NA	NA	NA	Y	Y	Y	Y	N	N	N	N	N	N	N	N	Mytilus galloprovincialis	Coastal raft culture	Wild caught spat	Coastal	Spain	Cradle to gate	% increase in emissions (CO2-e per kg) if CO2 production from shell formation accounted for	Adjustment of Iribarren et al., 2010. Refer to percentage increase value given in Ray et al., 2018, Table 2 (36.6 %), which accounts for the inclusion of CO2 emissions from shell formation and local environmental conditions	Ray, N. E., et al. (2018). "Consideration of carbon dioxide release during shell production in LCA of bivalves." The International Journal of Life Cycle Assessment 23(5): 1042-1048.
B11	N	Bivalve	Tamburini et al, 2019	1850								Local Wild seed collection and nursing	Y	N	NA	NA	NA	NA	NA	Y	Y	Y	Y	N	N	N	Y	Y	N	N	N	Crassostrea gigas	Subtidal culture on ropes	Purchased Seed (not	Coastal	Italy	Cradle to farm gate	kg CO2-e per Kg harvested oysters	FU is 1k of oyster with Shell. Processing and packaging on farm included but values not given	Tamburini, E., et al. (2019). "Life Cycle Assessment of Oyster Farming in the Po Delta, Northern Italy." Resources 8(4): 170.
B12	N	Bivalve	Tamburini et al, 2020	392				347.7		44.3		Wild seed collection	N	N	NA	NA	NA	NA	NA	Y	Y	Y	Y	N	N	N	NA	Y	N	N	N	Mytilus galloprovincialis	Subtidal culture on ropes	Wild caught spat	Coastal	Italy	Cradle to farm gate	kg CO2 eq/kg edible meat (no shell)	FU is mussle with shell but data is converted in the Ms to tonne of mussel meat. Value o 137kg Co2 per tonne is converted to 392 Kg Co2.	Tamburini, E., et al. (2020). "Sustainability of Mussel (Mytilus Galloprovincialis) Farming in the Po River Delta, Northern Italy, Based on a Life Cycle Assessment Approach." Sustainability 12(9): 3814.
B13	N	Bivalve	Turolla et al, 2020	75.95								Wild Spat collection	Y	Y	NA	NA	NA	NA	NA	Y	Y	Y	Y	Y	N	N	N	Y	N	N	N	Ruditapes philoppinarum (Manila clam)	Subtidal farming		Coastal	Italy	Cradle to farm gate	kg CO2 eq/T live weight	Includes packaging - can't separate by down and upstream as e.g. group - use of boat - includes spat collection and on farm activities.	Turolla, E., et al. (2020). "Life Cycle Assessment (LCA) Proves that Manila Clam Farming (Ruditapes Philippinarum) is a Fully Sustainable Aquaculture Practice and a Carbon Sink." Sustainability 12(13): 5252.
B14	Y	Bivalve	Winther et al., 2009	350.685				169.863		180.822		Wild spat collection	Y	N	NA	NA	NA	NA	NA	Y	Y	Y	Y	N	N	N	Y	Y	Y	Y	Y	Mytillus edulis	Subtidal culture on ropes	Wild caught spat	Coastal	Norway	Cradle to grave	kg CO2-e per kg edible product	It takes 7.3 kg of harvested muscles to produce 1 kg of edible product	Winther, U., et al. (2009). Carbon footprint and energy use of Norwegian seafood products. Norway, SINTEF Fisheries and Aquaculture: 93.
F1	N	Finfish	Abdou et al, 2017	2906.17	4588.1		3134.74		533.89			Landbased hatchery	Y	N	Y	Y	Y	Mix: 38 % fishmeal, 28 % fish oil, 17 % soybean, 10 % wheat, 1 % sunflower meal, 3.5 % pea meal, 1 % rapeseed meal, 1.5 % vitamin/mineral.	Peruvian anchoveta fishery.	Y	Y	Y	Y	N	N	N	N	N	N	N	N	Gilt-Head Seabream- Sparus aurata	Coastal net pen	N	Coastal	Tunisia	Cradle to farm gate	kg CO2 eq/T fish live weight	Total emissions have min and max range based on extraction of plot data from Fig 2 (webplotdigitizer). However, uncertainty info was not presented for each category of emission source, so the other values are the means extracted from Table 2	Abdou, K., et al. (2017). "Environmental assessment of seabass (Dicentrarchus labrax) and seabream (Sparus aurata) farming from a life cycle perspective: A case study of a Tunisian aquaculture farm." Aquaculture 471: 204-212.
F1	N	Finfish	Abdou et al, 2017	2677.34	3672.76		2732.47		449.73			Landbased hatchery	Y	N	Y	Y	Y	Mix: 42 % fishmeal, 24 % fish oil, 15 % soybean, 15 % Maize, 7 % wheat, 1 % sunflower meal, 3.5 % pea meal, 1 % rapeseed meal, 1.5 % vitamin/mineral.	Peruvian anchoveta fishery.	Y	Y	Y	Y	N	N	N	N	N	N	N	N	European Bass- Dicentrarchus labrax	Coastal net pen	N	Coastal	Tunisia	Cradle to farm gate	kg CO2 eq/T fish live weight	Total emissions have min and max range based on extraction of plot data from Fig 2 (webplotdigitizer). However, uncertainty info was not presented for each category of emission source, so the other values are the means extracted from Table 2	Abdou, K., et al. (2017). "Environmental assessment of seabass (Dicentrarchus labrax) and seabream (Sparus aurata) farming from a life cycle perspective: A case study of a Tunisian aquaculture farm." Aquaculture 471: 204-212.
F2	N	Finfish	Aubin et al 2006	6017.4		1920		4097.4							Y			40 % fish from Norway, 23.5 % fish meal from Peru, 5 % fish oil from Denmark, 13.5 % wheat from France, 4.5 % maize from France, 9.5 % soycake from Brazil and 4 % additive premix.	Norway, Peru and Denmark - not sure which species		Y	Y	Y			Y						Turbot	Recirculating tanks	NA	Onshore	France	Cradle to farm gate	kg CO2 eq/T fish live weight		Aubin J, Papatryphon E, Van der Werf HMG, Petit J, Morvan YM (2006) Characterisation of the environmental impact of a turbot (Scophthalmus maximus) re-circulating production system using Life Cycle Assessment. Aquaculture 261:1259-1268
F3	N	Finfish	Aubin et al 2009	3601		3090		511							Y			50 % of feed is fish meal/iol from Norway, 8 % is wheat from Greece, 15 % is soybean meal from the UK and 5 % is additive premix.	Norway (not sure which species)		Y	Y	Y			Y						Sea bass	Coastal net pen	NA	Coastal inshore (25 m)	Greece	Cradle to farm gate	kg CO2 eq/T fish live weight		Aubin J, Papatryphon E, van der Werf HMG, Chatzifotis S (2009) Assessment of the environmental impact of carnivorous finfish production systems using life cycle assessment. Journal of Cleaner Production 17:354-361
F4	N	Finfish	Aubin et al, 2019	3377.96								Unspecified	Y		Y			Mix: 77 % fish-based ingredients, no veg oil	Not stated								N	N	N	N	N	Atlantic salmon	Recirculating tanks	?	Onshore	France	Cradle to farm gate	kg CO2 eq/T fish live weight	No details available in the published version (or supp) on scope and boundaries of the LCA - just a single value for emissions per t produced in Table S4.	Aubin, J., et al. (2019). "Implementing ecological intensification in fish farming: definition and principles from contrasting experiences." Reviews in Aquaculture 11(1): 149-167.
F5	N	Finfish	Ayer & Tyedmers 2009	2072.9		1832.1		240.8					Y		Y					Y		Y	Y									Atlantic Salmon	Coastal net pen	No	Coastal inshore - temperate	Canada	Cradle to farm gate	kg CO2e / T fish live weight		Ayer NW, Tyedmers PH (2009) Assessing alternative aquaculture technologies: life cycle assessment of salmonid culture systems in Canada. Journal of Cleaner Production 17:362-373
F5	N	Finfish	Ayer & Tyedmers 2009	1895.4		1652.3		243.1					Y		Y					Y	Y	Y	Y			Y						Atlantic salmon	Semi-closed floating bag	No	Coastal inshore - temperate	Canada	Cradle to farm gate	kg CO2e / T fish live weight		Ayer NW, Tyedmers PH (2009) Assessing alternative aquaculture technologies: life cycle assessment of salmonid culture systems in Canada. Journal of Cleaner Production 17:362-373
F5	N	Finfish	Ayer & Tyedmers 2009	2768.7		1631.5		1137.2					Y		Y					Y	Y	Y	Y			Y						Atlantic salmon	Onshore saltwater flow through	No	Onshore - temperate	Canada	Cradle to farm gate	kg CO2e / T fish live weight		Ayer NW, Tyedmers PH (2009) Assessing alternative aquaculture technologies: life cycle assessment of salmonid culture systems in Canada. Journal of Cleaner Production 17:362-373
F5	N	Finfish	Ayer & Tyedmers 2009	28242.6		2729.2		25513.4					Y		Y					Y	Y	Y	Y		Y	Y						Arctic char	Recirculating tanks	No	Onshore - temperate	Canada	Cradle to farm gate	kg CO2e / T fish live weight		Ayer NW, Tyedmers PH (2009) Assessing alternative aquaculture technologies: life cycle assessment of salmonid culture systems in Canada. Journal of Cleaner Production 17:362-373
F6	N	Finfish	Badiola et al, 2017	11720	27260	6690	6690	5030	20570			Hatchery (in Norway) transported in conditioned truck	Y	N	Y	Y	Y	Microalgae for juvenles. Feed pellets for adults: 55% fish meal, 14 % gluten, 10 % fish oil, 5% wheat, % % soy protein, 5 % corn gluten + minerals & vitmins.	Peru & Chile	Y	Y	Y	Y	N	Y	Y	N	N	N	N	N	Codfish (Gadus morhua)	Recirculating tanks	N	Onshore	Spain	Cradle to farm gate	kg CO2 eq/kg fish live weight	kg CO2e per kg fish yield multiplied by 1000 to get kg CO2e per t fish yield	Badiola, M., Basurko, O.C., Gabina, G., Mendiola, D. 2017, Integration of energy audits in the Life Cycle Assessment methodology to improve the environmental performance assessment of Recirculating Aquaculture Systems. Journal of Cleaner Production, 157 (pages 155-166)
F7	N	Finfish	Bohnes et al, 2021	6761.58		4860.08		1538		363.5		Landbased hatchery	Y	N	Y	Y	Y	Cheap commercial feed pellets (not optimised for the farmed species). Fishmeal 45 %, fish oil 1%, soybean meal 10 %, rice bran 3 %, wheat bran 4 %, wheat flour 8 %, fresh fish 13 %, industry leftovers 13 %		Y	Y	Y	Y	N	Y	Y	Y	N	N	N	N	Marine fishes	Coastal net pen	N	Coastal	Singapore	Cradle to farm gate	kg CO2 eq/T edible seafood	Low tech scenario. Conversion of harvested weight to edible portion obtained by dividing the kg CO2 e of live weight mass at the farm gate by the edible ratio of the species group	Bohnes, F. A. and A. Laurent (2021). "Environmental impacts of existing and future aquaculture production: Comparison of technologies and feed options in Singapore." Aquaculture 532: 736001.
F7	N	Finfish	Bohnes et al, 2021	7588.31		5501.31		2087		0		Landbased hatchery	Y	N	Y	Y	Y	Carefully selected commercial pellets optimised for the species and lower FCR. Fishmeal 44 %, fish oil 16 %, soybean meal 29 %, maize starch 11 %		Y	Y	Y	Y	N	Y	Y	Y	N	N	N	N	Marine fishes	Coastal net pen	N	Coastal	Singapore	Cradle to farm gate	kg CO2 eq/T edible seafood	High tech net pen scenario.Conversion of harvested weight to edible portion obtained by dividing the kg CO2 e of live weight mass at the farm gate by the edible ratio of the species group	Bohnes, F. A. and A. Laurent (2021). "Environmental impacts of existing and future aquaculture production: Comparison of technologies and feed options in Singapore." Aquaculture 532: 736001.
F7	N	Finfish	Bohnes et al, 2021	8384.58		4860.08		3161		363.5		Landbased hatchery	Y	N	Y	Y	Y	Carefully selected commercial pellets optimised for the species and lower FCR. Fishmeal 44 %, fish oil 16 %, soybean meal 29 %, maize starch 11 %		Y	Y	Y	Y	N	Y	Y	Y	N	N	N	N	Marine fishes	Recirculating tanks	N	Onshore	Singapore	Cradle to farm gate	kg CO2 eq/T edible seafood	High tech RAS scenario. Conversion of harvested weight to edible portion obtained by dividing the kg CO2 e of live weight mass at the farm gate by the edible ratio of the species group	Bohnes, F. A. and A. Laurent (2021). "Environmental impacts of existing and future aquaculture production: Comparison of technologies and feed options in Singapore." Aquaculture 532: 736001.
F7	N	Finfish	Bohnes et al, 2021	6815.9		4785.4		2030.5		0		Landbased hatchery	Y	N	Y	Y	Y	Carefully selected commercial pellets optimised for the species and lower FCR. Fishmeal 44 %, fish oil 16 %, soybean meal 29 %, maize starch 11 %		Y	Y	Y	Y	N	Y	Y	Y	N	N	N	N	Marine fishes	Offshore net pen	N	Offshore	Singapore	Cradle to farm gate	kg CO2 eq/T edible seafood	High tech offshore scenario. Conversion of harvested weight to edible portion obtained by dividing the kg CO2 e of live weight mass at the farm gate by the edible ratio of the species group	Bohnes, F. A. and A. Laurent (2021). "Environmental impacts of existing and future aquaculture production: Comparison of technologies and feed options in Singapore." Aquaculture 532: 736001.
F8	N	Finfish	Boissy et al, 2011	2150	2440	2019.28	2308.97	130.935	131.028			Landbased hatchery	Y	N	Y	Y	Y	See table 1 (composition different for min and max scenarios)		Y	Y	Y	Y	N	N	N	N	N	N	N	N	Atlantic salmon	Coastal net pen	N	Coastal	Scotland	Cradle to farm gate	T CO2 eq/T fish live weight	Total emissions (T CO2e) and percent attribution to different parts of the life cycle are given in supp tables A7 (standard feed) and A8 (low fishery diet). Percentages were used to attribute emisisons to the different parts of the cycle here (and conversion from T to kg CO2 e was also done)	Bohnes, F. A. and A. Laurent (2021). "Environmental impacts of existing and future aquaculture production: Comparison of technologies and feed options in Singapore." Aquaculture 532: 736001.
F9	Y	Finfish	Buchspies et al 2011	13447.1		7807.98		1359.17		4279.93					Y												Y	Y	Y	Y	Y	Salmon	Coastal net pen		Coastal inshore - temperate	Norway	Cradle to grave	kg CO2e / T fish live weight		Buchspies B, Tolle S, Jungbluth N (2011) Life Cycle Assessment of High-Sea Fish and Salmon Aquaculture, ESU-services Ltd, consulting in sustainability.
F10	N	Finfish	Chary et al, 2020	2325.6								Landbased hatchery	Y	N	Y	Y	Y	Commercial pressed pellets	Not stated	Y	Y	Y	Y	N	N	N	N	N	N	N	N	Red drum	Coastal net pen	N	Coastal	Mayotte	Cradle to farm gate	kg CO2 eq/kg edible protein	The paper only gives a total emissions value and doesn't break this down into the separate stages - the value was converted from the emissions per kg edible protein to emissions per t of fresh fish based on the ratio values given in table 2	Chary, K., et al. (2020). "Integrated multi-trophic aquaculture of red drum (Sciaenops ocellatus) and sea cucumber (Holothuria scabra): Assessing bioremediation and life-cycle impacts." Aquaculture 516: 734621.
F11	Y	Finfish	Chen et al 2021	5020	16400	1900		2315		805	12138	Unspecified	N	N	Y	Y	Y	From Ziegler et al 2013 - marine (31%) and vegetable (66%) ingredients composed of anchoveta, pelagic trimming, capelin, soybean, rapeseed and wheat		Y	Y	Y	Y	N	Y	Y	Y	Y	Y	Y	Y	Atlantic salmon salmo salar	Coastal net pen	Unspecified	Coastal	Norway	Cradle to grave	T CO2 eq/Kg fish live weight	System or Environment are not clearly specified but Ms states: Country level average production models (salmon) were adopted to model the ‘cradle-to-farm gate’ in Norway - So Coastal Net Pens. Pre Farm Values are the same as Ziegler - from used feed even if can't extract values directly used our average extracted from teh Ziegler Ms. # scenarios of supply chain Distribution - Norway (truck), Denm…	Chen, W., et al. (2021). "Environmental impacts of animal-based food supply chains with market characteristics." Science of The Total Environment 783: 147077.
F12	Y	Finfish	Ellingsen et al 2009	1661.85	10390.2	130.058	4494.22	0	4364.16	1531.79			Y					Mix of wild caught fish meal and oil and land-based crops	Capelin and blue whiting from pelagic ring net and trawl fishery operating in Norwegian sector and north Atlantic waters	Y	Y	N	Y	N	N	N	Y		Y		Y	Atlantic salmon	Coastal net pen	No	Coastal inshore - temperate	Norway	Cradle to grave	kg CO2e / T fish live weight		Ellingsen H, Olaussen JO, Utne IB (2009) Environmental analysis of the Norwegian fishery and aquaculture industry—A preliminary study focusing on farmed salmon. Marine Policy 33:479-488
F13	N	Finfish	Gonzalez-Garcia et al 2018	19880		1690		18190				Intensive / Own Hatchery and Nursery	N	N	Y	Y		AquaFeed - Mix no details		Y	Y	N	Y	N	Y	Y						Turbot (Scophthalmus maximus)	Recirculating tanks	Yes	Onshore - Temperate Atlantic	Spain - NE Atlantic	Cradle to farm gate	kg CO2e / ton wet weight		Gonzalez-Garcia S, Villanueva-Rey P, Feijoo G, Moreira MT (2018) Estimating Carbon Footprint Under an Intensive Aquaculture Regime. In: Hai FI, Visvanathan C, Boopathy R (eds) Sustainable Aquaculture. Springer International Publishing
F14	N	Finfish	Henriksson et al, 2017	11600								Unspecified	Y	N	Y	Y	Y	50 % fishmeal in feed, 10 % fish oil, 40 % unspecified. Majority of ingredients imported from various countries	Not stated	Y	Y	Y	Y	N	N	N	N	N	N	N	N	Grouper (Epinephelus spp)	Coastal net pen	N	Coastal	Indonesia	Cradle to farm gate	kg CO2 eq/T fish live weight	No detailed breakdown of emissions for each stage of the life cycle was provided. The value given for total emissions is the median from the paper for Grouper (from the Bayesian simulations of uncertainty) - it does not include transport/post-farm processing	Henriksson, P. J. G., et al. (2017). "Indonesian aquaculture futures – Evaluating environmental and socioeconomic potentials and limitations." Journal of Cleaner production 162: 1482-1490.
F15	N	Finfish	Hillborn et al 2018	2422.5	5100							Intensive/ inc. Feed production	N	N		Y		N														Salmon	Coastal net pen			Multiple	Cradle to farm gate	CO2 e / T wet weight		Hilborn R, Banobi J, Hall SJ, Pucylowski T, Walsworth TE (2018) The environmental cost of animal source foods. Frontiers in Ecology and the Environment 16:329-335
F16	N	Finfish	Hognes et al 2011	1485.76		1433.01		52.749						Y	Y	Y		Average Mix														Salmon	Coastal net pen			Norway	Field and sea to farm gate	kg CO2e / T wet weight	average diet scenario	Hognes ES, Ziegler F, Sund V (2011) Carbon footprint and area use of farmed Norwegian salmon, Report A22471. SINTEF Ocean AS
F16	N	Finfish	Hognes et al 2011	1382.02		1329.27		52.749						Y	Y	Y		HMI High level Marine Ingredients														Salmon	Coastal net pen			Norway	Field and sea to farm gate	kg CO2e / T wet weight	marine diet scenario	Hognes ES, Ziegler F, Sund V (2011) Carbon footprint and area use of farmed Norwegian salmon, Report A22471. SINTEF Ocean AS
F16	N	Finfish	Hognes et al 2011	1578.95		1526.2		52.749						Y	Y	Y		Average Mix (but fish Nth Atlantic)														Salmon	Coastal net pen			Norway	Field and sea to farm gate	kg CO2e / T wet weight	N. Atlant sourced ingredients diets	Hognes ES, Ziegler F, Sund V (2011) Carbon footprint and area use of farmed Norwegian salmon, Report A22471. SINTEF Ocean AS
F16	N	Finfish	Hognes et al 2011	1417.19		1364.44		52.749						Y	Y	Y		LAP Land Animal Protein														Salmon	Coastal net pen			Norway	Field and sea to farm gate	kg CO2e / T wet weight	high level vegetarian diet	Hognes ES, Ziegler F, Sund V (2011) Carbon footprint and area use of farmed Norwegian salmon, Report A22471. SINTEF Ocean AS
F16	N	Finfish	Hognes et al 2011	1955.23		1898.96		56.2656						Y	Y	Y		VEG Vegetarian based Soy / rapeseed														Salmon	Coastal net pen			Norway	Field and sea to farm gate	kg CO2e / T wet weight	land animal diet	Hognes ES, Ziegler F, Sund V (2011) Carbon footprint and area use of farmed Norwegian salmon, Report A22471. SINTEF Ocean AS
F17	Y	Finfish	Jerbi et al 2012	10914.9		9382.98		1110.64		421.27		intensive hatchery	Y		Y			Commercial pellets 45 % crude protein and 20 % crude lipids		Y	Y									Y		Turbot	Raceway		Onshore	Tunisa	Cradle to farm gate	kg CO2e / T fish live weight		Jerbi MA, Aubin J, Garnaoui K, Achour L, Kacem A (2012) Life cycle assessment (LCA) of two rearing techniques of sea bass (Dicentrarchus labrax). Aquacultural Engineering 46:1-9
F17	Y	Finfish	Jerbi et al 2012	17081.2		11642.9		5017.02		421.27		intensive hatchery	Y		Y			Commercial pellets 45 % crude protein and 20 % crude lipids		Y	Y									Y		Turbot	Raceway		Onshore	Tunisa	Cradle to farm gate	kg CO2e / T fish live weight		Jerbi MA, Aubin J, Garnaoui K, Achour L, Kacem A (2012) Life cycle assessment (LCA) of two rearing techniques of sea bass (Dicentrarchus labrax). Aquacultural Engineering 46:1-9
F18	Y	Finfish	Kallistis et al 2020	3557		399		1953		1634		Unspecified	N	N	Y	Y	Y	Same as Aubin 2009		Y	Y	N	Y	N	Y	N	Y	Y	N	N	Y	Gilt-Head Seabream- Sparus aurata	Coastal net pen	N	Coastal	Greece	Cradle to farm gate	kg CO2 eq/T fish live weight	Values emissions not considering the carbon absorbed during feed production. In tables/graphs all values are considering the carbon absorbed (even if not much detail is given) full values used here mentioned in discussion.	Kallitsis, E., et al. (2020). "Environmental Life Cycle Assessment of Mediterranean Sea Bass and Sea Bream." Sustainability 12(22): 9617.
F18	Y	Finfish	Kallistis et al 2020	3365		236		2086		1043		Unspecified	N	N	Y	Y	Y	Same as Aubin 2009		Y	Y	N	Y	N	Y	N	Y	Y	N	N	Y	Seabass dicentrarchus labrax	Coastal net pen	N	Coastal	Greece	Cradle to farm gate	kg CO2 eq/T fish live weight	Values emissions not considering the carbon absorbed during feed production. In tables/graphs all values are considering the carbon absorbed (even if not much detail is given) full values used here mentioned in discussion.	Kallitsis, E., et al. (2020). "Environmental Life Cycle Assessment of Mediterranean Sea Bass and Sea Bream." Sustainability 12(22): 9617.
F19	Y	Finfish	Liu et al 2016	4130		2690		1040		400		Smolts Outsourced	Y	Y	Y			Mix - 31% marine / 64% Crops (inc 50%soy)			Y	Y				Y		Y	Y		Y	Salmon	Recirculating tanks		Onshore	USA	Cradle to retailer gate	kg CO2 eq/T wet weight	LBCC-RAS - run on hydropower; Transport by road - local (250km)	Liu Y, Rosten TW, Henriksen K, Hognes ES, Summerfelt S, Vinci B (2016) Comparative economic performance and carbon footprint of two farming models for producing Atlantic salmon (Salmo salar): Land-based closed containment system in freshwater and open net pen in seawater. Aquacultural Engineering 71:1-12
F19	Y	Finfish	Liu et al 2016	15220		3210		180		11830		Smolts Outsourced	Y	Y - for Soy, N- for others	Y			Mix - 31% marine / 64% Crops (inc 50%soy)			Y	Y				Y		Y	Y		Y	Salmon	Coastal net pen		Coastal	Norway	Cradle to retailer gate	kg CO2 eq/T wet weight	ONP, then transport by air - International (Norway - USA)	Liu Y, Rosten TW, Henriksen K, Hognes ES, Summerfelt S, Vinci B (2016) Comparative economic performance and carbon footprint of two farming models for producing Atlantic salmon (Salmo salar): Land-based closed containment system in freshwater and open net pen in seawater. Aquacultural Engineering 71:1-12
F19	Y	Finfish	Liu et al 2016	3752		3210		180		362		Smolts Outsourced	Y	Y	Y			Mix - 31% marine / 64% Crops (inc 50%soy)			Y	Y				Y		Y	Y		Y	Salmon	Coastal net pen		Coastal	Norway	Cradle to retailer gate	kg CO2 eq/T wet weight	ONP, then transport by ship - International (Norway - USA)	Liu Y, Rosten TW, Henriksen K, Hognes ES, Summerfelt S, Vinci B (2016) Comparative economic performance and carbon footprint of two farming models for producing Atlantic salmon (Salmo salar): Land-based closed containment system in freshwater and open net pen in seawater. Aquacultural Engineering 71:1-12
F19	Y	Finfish	Liu et al 2016	7400		2690		4310		400		Smolts Outsourced	Y	Y	Y			Mix - 31% marine / 64% Crops (inc 50%soy)			Y	Y				Y		Y	Y		Y	Salmon	Recirculating tanks		Onshore	USA	Cradle to retailer gate	kg CO2 eq/T wet weight	LBCC-RAS - run on typical electricity mix; Transport by road - local (250km)	Liu Y, Rosten TW, Henriksen K, Hognes ES, Summerfelt S, Vinci B (2016) Comparative economic performance and carbon footprint of two farming models for producing Atlantic salmon (Salmo salar): Land-based closed containment system in freshwater and open net pen in seawater. Aquacultural Engineering 71:1-12
F20	N	Finfish	McLeod et al 2019	5227.49		4351.39		876.096						Y	Y	Y		Mixed: crop, rice, fishmeal			Y		Y									All marine species	Coastal net pen		Coastal inshore	Global	Cradle to farm gate	kgCO2-eq/T (live weight)	marine species	MacLeod M, Hasan MR, Robb DHF, Mamun-Ur-Rashid M (2019) Quantifying and mitigating greenhouse gas emissions from global aquaculture. FAO Fisheries and Aquaculture Technical Paper No. 626. FAO, Rome
F20	N	Finfish	McLeod et al 2019	3175.53		2299.71		875.819						Y	Y	Y		Mixed: crop, rice, fishmeal			Y		Y									Salmonids	Coastal net pen		Coastal inshore	Global	Cradle to farm gate	kgCO2-eq/T (live weight)	salmon only	MacLeod M, Hasan MR, Robb DHF, Mamun-Ur-Rashid M (2019) Quantifying and mitigating greenhouse gas emissions from global aquaculture. FAO Fisheries and Aquaculture Technical Paper No. 626. FAO, Rome
F21	N	Finfish	Newton and Little 2018	1741.2	1991.86	1528.64	1748.7	80.0883	91.6175	132.471	151.541	Smolts Outsourced	Y																			Salmon	Coastal net pen		Coastal	Scotland	Cradle to farm gate	kg CO2 eq/T fish live weight		Newton RW, Little DC (2017) Mapping the impacts of farmed Scottish salmon from a life cycle perspective. The International Journal of Life Cycle Assessment 23:1018-1029
F22	Y	Finfish	Parker et al 2018	9230.77		5174.83		3776.22		279.72		Intensive / Own Hatchery and Nursery		N	Y	Y		Mix - 28% crop / 24% fishery / 37% animal by-product / 7% undisclosed		Y	Y	Y	Y			Y		Y	Y	Y	Y	Salmon	Coastal net pen		Coastal	Australia	Cradle to retailer gate	kg CO2e /T wet weight	Transport by road and Sea (Australian Market Average of 650km truck + 350 ferry)	Parker R (2017) Implications of high animal by-product feed inputs in life cycle assessments of farmed Atlantic salmon. The International Journal of Life Cycle Assessment 23:982-994
F23	N	Finfish	Pelletier et al 2009	3270.7		3177.5		93.2				Smolts Outsourced	Y		Y		Y	Mix - 33.5crop / 66.5 fishery			Y											Salmon	Coastal net pen		Coastal	UK	Cradle to farm gate	kg CO2e /T wet weight	ONP - UK	Pelletier N, Tyedmers P, Sonesson U, Scholz A, Ziegler F, Flysjo A, Kruse S, Cancino B, Silverman H (2009) Not All Salmon Are Created Equal: Life Cycle Assessment (LCA) of Global Salmon Farming Systems. Environmental Science & Technology 43:8730-8736
F23	N	Finfish	Pelletier et al 2009	2297.4		2197.4		100				Smolts Outsourced	Y		Y		Y	Mix - 42.7 / 42.2 fishery / livestock 15.1			Y											Salmon	Coastal net pen		Coastal	Chile	Cradle to farm gate	kg CO2e /T wet weight	ONP - Chile	Pelletier N, Tyedmers P, Sonesson U, Scholz A, Ziegler F, Flysjo A, Kruse S, Cancino B, Silverman H (2009) Not All Salmon Are Created Equal: Life Cycle Assessment (LCA) of Global Salmon Farming Systems. Environmental Science & Technology 43:8730-8736
F23	N	Finfish	Pelletier et al 2009	1793.45		1743.65		49.8				Smolts Outsourced	Y		Y		Y	Mix - 42.4 crop / 57.6 fishery			Y											Salmon	Coastal net pen		Coastal	Norway	Cradle to farm gate	kg CO2e /T wet weight	ONP - Norway	Pelletier N, Tyedmers P, Sonesson U, Scholz A, Ziegler F, Flysjo A, Kruse S, Cancino B, Silverman H (2009) Not All Salmon Are Created Equal: Life Cycle Assessment (LCA) of Global Salmon Farming Systems. Environmental Science & Technology 43:8730-8736
F23	N	Finfish	Pelletier et al 2009	2367.2		2294.6		72.6				Smolts Outsourced	Y		Y		Y	Mix - 48.5 crop / 19.9 fishery / livestock 19.9			Y											Salmon	Coastal net pen		Coastal	Canada	Cradle to farm gate	kg CO2e /T wet weight	ONP - Canada	Pelletier N, Tyedmers P, Sonesson U, Scholz A, Ziegler F, Flysjo A, Kruse S, Cancino B, Silverman H (2009) Not All Salmon Are Created Equal: Life Cycle Assessment (LCA) of Global Salmon Farming Systems. Environmental Science & Technology 43:8730-8736
F24	N	Finfish	Seafood Carbon Emissions Tool (Carbon Tool)	2200	3900	1430	2535	770	1365						Y						Y											Artic Char- Salvelinus alpinus	Recirculating tanks			Nova Scotia	Cradle to farm gate	kg CO2 eq/T fish live weight		Max L, Parker R, Tyedmers P (2020) Seafood Carbon Emissions Tool (Carbon Tool). http://seafoodco2.dal.ca/
F24	N	Finfish	Seafood Carbon Emissions Tool (Carbon Tool)	1600	2900	1504	2726	96	174						Y						Y											Atlantic Salmon- Salmo salar	Coastal net pen				Cradle to farm gate	kg CO2 eq/T fish live weight		Max L, Parker R, Tyedmers P (2020) Seafood Carbon Emissions Tool (Carbon Tool). http://seafoodco2.dal.ca/
F24	N	Finfish	Seafood Carbon Emissions Tool (Carbon Tool)	3200	7400	1280	2960	1920	4440						Y						Y											Atlantic Salmon- Salmo salar	Raceway				Cradle to farm gate	kg CO2 eq/T fish live weight		Max L, Parker R, Tyedmers P (2020) Seafood Carbon Emissions Tool (Carbon Tool). http://seafoodco2.dal.ca/
F24	N	Finfish	Seafood Carbon Emissions Tool (Carbon Tool)	2277	4752	1334	2784	943	1968						Y						Y											Atlantic Salmon- Salmo salar	Recirculating tanks				Cradle to farm gate	kg CO2 eq/T fish live weight		Max L, Parker R, Tyedmers P (2020) Seafood Carbon Emissions Tool (Carbon Tool). http://seafoodco2.dal.ca/
F24	N	Finfish	Seafood Carbon Emissions Tool (Carbon Tool)	3000	7000	1140	2660	1860	4340						Y						Y											RainBow Trout- Oncorhynchus mykiss	Raceway			Europe	Cradle to farm gate	kg CO2 eq/T fish live weight		Max L, Parker R, Tyedmers P (2020) Seafood Carbon Emissions Tool (Carbon Tool). http://seafoodco2.dal.ca/
F24	N	Finfish	Seafood Carbon Emissions Tool (Carbon Tool)	5200	8700	2132	3567	3068	5133						Y						Y											RainBow Trout- Oncorhynchus mykiss	Recirculating tanks			Europe	Cradle to farm gate	kg CO2 eq/T fish live weight		Max L, Parker R, Tyedmers P (2020) Seafood Carbon Emissions Tool (Carbon Tool). http://seafoodco2.dal.ca/
F24	N	Finfish	Seafood Carbon Emissions Tool (Carbon Tool)	2600	4400	1924	3256	676	1144						y						Y											European Bass- Dicentrarchus labrax	Coastal net pen				Cradle to farm gate	kg CO2 eq/T fish live weight		Max L, Parker R, Tyedmers P (2020) Seafood Carbon Emissions Tool (Carbon Tool). http://seafoodco2.dal.ca/
F24	N	Finfish	Seafood Carbon Emissions Tool (Carbon Tool)	25300	44400	1771	3108	23529	41292						y						Y											European Bass- Dicentrarchus labrax	Raceway				Cradle to farm gate	kg CO2 eq/T fish live weight		Max L, Parker R, Tyedmers P (2020) Seafood Carbon Emissions Tool (Carbon Tool). http://seafoodco2.dal.ca/
F24	N	Finfish	Seafood Carbon Emissions Tool (Carbon Tool)	2100	3900	1911	3549	189	351						y						Y											Gilt-Head Seabream- Sparus aurata	Coastal net pen				Cradle to farm gate	kg CO2 eq/T fish live weight		Max L, Parker R, Tyedmers P (2020) Seafood Carbon Emissions Tool (Carbon Tool). http://seafoodco2.dal.ca/
F24	N	Finfish	Seafood Carbon Emissions Tool (Carbon Tool)	13100	27700	1048	2216	12052	25484						y						Y											Turbot Psetta- maxima	Recirculating tanks			Europe	Cradle to farm gate	kg CO2 eq/T fish live weight		Max L, Parker R, Tyedmers P (2020) Seafood Carbon Emissions Tool (Carbon Tool). http://seafoodco2.dal.ca/
F25	N	Finfish	Sherry et al 2020	2260		1890		370				Landbased hatchery	N	N	Y	N	N	feed model from Pelletier and Tyedmers / adjusted to local variations used on site. Marine and land source (		Y	Y	N	N	N	Y	N	N	N	N	N	N	Salmon Salmo salar	Coastal net pen	N	Coastal	Canada	On farm grow out	kg CO2 eq/T fish live weight	MSC certified production - not lower in GHG impact.	Sherry, J. and J. Koester (2020). "Life Cycle Assessment of Aquaculture Stewardship Council Certified Atlantic Salmon (Salmo salar)." Sustainability 12(15): 6079.
F26	N	Finfish	Song et al 2019	16747		5954		10793				Intensive hatchery	Y	N	Y	Y	Y	30% steam dried fish meal, 15 fish oil, 14 % wheat flour, 12 % soybean, 8 % krill, 7 % White fish meal, 6 %Maize, 5 % Chicken, 3 % mins, vits etc		NA	Y	Y	Y	Y	Y	Y	N	N	N	N	N	Salmon Salmo salar	Recirculating tanks	Y	Onshore	China	Cradle to farm gate	T CO2-e per Tonne live-weight	Study also breaksdown the GHG per feed contributions.	Song, X., et al. (2019). "Life cycle assessment of recirculating aquaculture systems: A case of Atlantic salmon farming in China." Journal of Industrial Ecology 23(5): 1077-1086.
F27	Y	Finfish	Winther et al 2020	3408.07	9103.14	2556.05	3587.44	448.43	582.96	403.587	4932.74			N	Y	Y	Y															Atlantic Salmon- Salmo salar	Coastal net pen			Norway	Cradle to retailer gate	kg CO2e /T wet weight	Includes fresh & frozen fish production, and air & sea transport from Norway to China	Winther U, Hognes ES, Jafarzadeh S, Ziegler F (2020) Greenhouse gas emissions of Norwegian seafood products in 2017, Report 2019:01505. SINTEF Ocean AS.
F27	Y	Finfish	Winther et al 2020	5964.13		2287		3452.91		224.215				N	Y	Y	Y															Atlantic Salmon- Salmo salar	Recirculating tanks			China	Cradle to retailer gate	kg CO2e /T wet weight	Local transport only	Winther U, Hognes ES, Jafarzadeh S, Ziegler F (2020) Greenhouse gas emissions of Norwegian seafood products in 2017, Report 2019:01505. SINTEF Ocean AS.
F28	Y	Finfish	Ziegler et al 2012	2279.72	9692.31	1900		100		279.72	7692.31			N	Y	Y	N			Y	Y	Y	Y	N								Atlantic Salmon- Salmo salar	Coastal net pen			Norway	Cradle to retailer gate	kg CO2e / kg fish produced		Ziegler F, Winther U, Hognes ES, Emanuelsson A, Sund V, Ellingsen H (2012) The Carbon Footprint of Norwegian Seafood Products on the Global Seafood Market. Journal of Industrial Ecology 17:103-116
S1	N	Seaweed	Alvarado-Morales et al, 2013	28.16								Land-based lab hatchery	Y	N	NA	NA	NA	NA	NA	Y	Y	N	Y	N	N	N	N	N	N	N	N	Laminaria digitata	On land hatchery and grow out on longlines	On land - in lab	Coastal	Denmark	Cradle to farm gate	kg CO2 per T dry weight of seaweed produced	Dry to wet weight conversion used = 16 % (based on average from other papers as no details provided in this paper)	Alvarado-Morales et al. "Life cycle assessment of biofuel production from brown seaweed in Nordic conditions." Bioresource technology 129 (2013): 92-99.
S2	N	Seaweed	Czyrnek-Delêtre et al, 2017	17.0873	24.7486							Land-based lab hatchery	Y	N	NA	NA	NA	NA	NA	Y	Y	N	Y	N	Y	N	N	N	N	N	N	Laminaria digitata	On land hatchery and grow out on longlines	On land - in lab	Coastal	Ireland	Cradle to farm gate	g CO2 per 1 MJ energy from biomethane produced	Between 0.1 and 0.13 kg of dry seaweed required to produce 1 MJ energy from biofuel. Seaweed farming emissions associated with this yield = 12.55 g CO2 eq. Wet to dry weight conversion = between 17.7 and 19.7 % depending on season of yield	Czyrnek-Delêtre et al. "Life cycle assessment of seaweed biomethance, generated from seaweed sourced from integrated multi-trophic aqauculture in temperate oceanic climates." Applied Energy 196 (2017): 34 - 50
S3	N	Seaweed	Fry et al, 2012	19.2		15.1103		4.0897				Land-based lab hatchery	Y	N	NA	NA	NA	NA	NA	Y	NA	NA	NA	NA	NA	NA	N	N	N	N	N	Not specified	On land hatchery, growout on nets	On land - in lab	Coastal	Scotland	Cradle to farm gate	kg CO2 per T wet weight of seaweed produced (see Figure 8 on page 25)	No conversion needed	Fry et al. "Carbon footprint of seaweed as a biofuel", Environmemtal Resources Management Limited (ERM) for the Crown Estate.
S4	Y	Seaweed	Ghosh et al, 2015	11.4347				4.652		8.841		Raft cultivation (in coastal water)	Y	N	NA	NA	NA	NA	NA	Y	Y	Y	Y	NA	NA	NA	N	N	N	N	N	Kappaphycus alvarezii	In situ attachment and grow out on rafts	NA	Coastal	India	Cradle to processing plant	kg CO2 per kL of processed sap	Estimates of emissions per 1.18 T (required to generate 1 kL of sap) of fresh seaweed biomass given in table 4	Ghosh et al. "Life cycle impact assessment of seaweed based biostimulant production from onshore cultivated Kappaphycus alvarezii (Doty) Doty ex Silva—Is it environmentally sustainable?". Algal Research 12 (2015) 513 - 521
S5	Y	Seaweed	Jung et al, 2016	17.17				15.07		2.09		Land-based hatchery	Y	Y	NA	NA	NA	NA	NA	Y	Y	Y	Y	Y	NA	NA	N	N	N	Y	N	Laminaria japonica	On land hatchery and grow out on rope lines	On land - in lab	Coastal	South Korea	Cradle to farm gate	kg CO2 per kL of processed bioethanol	Seaweed biomass yield = 15.8 dry T per ha (equal to 105.3 T ww/ha based on 85 % water content). Bioethanol conversion yield = 0.254 wt ethanol per wt dry seaweed biomass (so 15.8 T seaweed dw = 4.01 T bioethanol). 1 T = 1 kL (v/v). Therefore, 1 kL ethanol requires 15.8/4.01 = 3.94 T dry weight seaweed, which = 26.27 T ww (based on 85 % water content). Emissions (kg CO2e) from seaweed culivation +…	Jung, K. A., et al. (2016). "Opportunity and challenge of seaweed bioethanol based on life cycle CO2 assessment." Environmental Progress & Sustainable Energy 36(1): 200-207.
S6	Y	Seaweed	Pechsiri et al, 2016	29.5145	104.452	7.02902	21.2398	7.63043	61.9735	14.8551	21.2389	Land based hatchery	Y	N	NA	NA	NA	NA	NA	Y	Y	N	Y	NA	NA	NA	Y	Y	N	Y	Y	Saccharina latissima	On land hatchery and grow out on rope lines	On land - in lab	Coastal	Sweden	Cradle to grave	T CO2 e per annual yield (yield varied depending on scenario)	Yield of 11.3 - 13.8 T wwt from 0.5 ha site per year - scaled to 10 ha site by multiplying by 20. Emissions for each part of the cultivation process are given in Table 3	Pechsiri et al. "Energy performance and greenhouse gas emissions of kelp cultivation for biogas and fertilizer recovery in Sweden" Science of the Total Environment 573 (2016): 347 - 355
S7	Y	Seaweed	Seghetta	96.42	187.17			71.3	138.409	25.1174	48.7574	Land based hatchery	Not possible to separate from offshore cultivation stage - so included in on-farm emissions	N	NA	NA	NA	NA	NA	Y	Y	Y	Y	N	N	Y	Y	N	N	Y	Y	Laminaria digitata	On land hatchery and grow out on rope lines	On land - in lab	Coastal	Denmark	Cradle to processing plant	kg CO2 e per hectare of cultivated sea	Min yield of 6.8 T ww and a max yield of 13.2 T ww per ha	Seghetta et al. "Life cycle assessment of macroalgal biorefinery for the production of ethanol, proteins and fertilizers e A step towards a regenerative bioeconomy" Journal of Cleaner Production 137 (2016): 1158 - 1169
S8	Y	Seaweed	van Oirschott et al, 2017	173	231							Hatchery/rope seeding not included	N	N	NA	NA	NA	NA	NA	Y	Y	Y	Y	NA	N	N	Y	N	N	Y	Y	Saccharina latissima	Hatchery and rope seeding not included	NA	Coastal	Europe (temperate)	On-farm cultivation and drying	kg CO2 eq/T fish live weight	Based on min 21600 and max 21700 kg CO2e per T protein per hectare (between 72 - 108 T ww per ha yeild depending on the scenario)	van Oirschott et al. "Explorative environmental life cycle assessment for system design of seaweed cultivation and drying" Algal Research 27 (2017) 43 - 54

## Sheet: Table_S2
Study ID (red text = no useable data, black text = used in study) B - Bivalve, F - Finfish, S - Seaweed	Authors	Article Title	Source Title	Publication Year	Volume	Issue	Start Page	End Page	Article Number	DOI	Search code	Data used	PRISMA step
NA	[Anonymous]	Scientific Opinion of the Panel on Animal Health and Welfare on a request from the European Commission on Animal Welfare Aspects of Husbandry Systems for Farmed European Eel	EFSA JOURNAL	2008	6	10			809	10.2903/j.efsa.2008.809	F	No	Title & Abstract Screening - not of interest / removed
F1	Abdou, K; Aubin, J; Romdhane, MS; Le Loc'h, F; Lasrama, FB	Environmental assessment of seabass (Dicentrarchus labrax) and seabream (Sparus aurata) farming from a life cycle perspective: A case study of a Tunisian aquaculture farm	AQUACULTURE	2017	471		204	212		10.1016/j.aquaculture.2017.01.019	F	Yes	Included
NA	Abdou, K; Lasram, FB; Romdhane, MS; Le Loc'h, F; Aubin, J	Rearing performances and environmental assessment of sea cage farming in Tunisia using life cycle assessment (LCA) combined with PCA and HCPC	INTERNATIONAL JOURNAL OF LIFE CYCLE ASSESSMENT	2018	23	5	1049	1062		10.1007/s11367-017-1339-2	F	No	Title, Abstract, & Full text check - No suitable data
NA	Adame, MF; Connolly, RM; Turschwell, MP; Lovelock, CE; Fatoyinbo, T; Lagomasino, D; Goldberg, LA; Holdorf, J; Friess, DA; Sasmito, SD; Sanderman, J; Sievers, M; Buelow, C; Kauffman, JB; Bryan-Brown, D; Brown, CJ	Future carbon emissions from global mangrove forest loss	GLOBAL CHANGE BIOLOGY	2021	27	12	2856	2866		10.1111/gcb.15571	G H	No	Title & Abstract Screening - not of interest / removed
NA	Adegbeye, MJ; Elghandour, MMMY; Monroy, JC; Abegunde, TO; Salem, AZM; Barbabosa-Pliego, A; Faniyi, TO	Potential influence of Yucca extract as feed additive on greenhouse gases emission for a cleaner livestock and aquaculture farming - A review	JOURNAL OF CLEANER PRODUCTION	2019	239				118074	10.1016/j.jclepro.2019.118074	A G	No	Title & Abstract Screening - not of interest / removed
NA	Adhikari, S; Lal, R; Sahu, BC	Carbon sequestration in the bottom sediments of aquaculture ponds of Orissa, India	ECOLOGICAL ENGINEERING	2012	47		198	202		10.1016/j.ecoleng.2012.06.007	H	No	Title, Abstract, & Full text check - No suitable data
NA	Adhikari, S; Lal, R; Sahu, BC	Carbon footprint of aquaculture in eastern India	JOURNAL OF WATER AND CLIMATE CHANGE	2013	4	4	410	421		10.2166/wcc.2013.028	H I	No	Title, Abstract, & Full text check - No suitable data
NA	Adi, NS; Paputungan, MS; Rustam, A; Haditomo, AHC; Medrilzam	Estimating carbon emission and baseline for blue carbon ecosystems in indonesia	5TH INTERNATIONAL CONFERENCE ON TROPICAL AND COASTAL REGION ECO DEVELOPMENT	2020	530				12030	10.1088/1755-1315/530/1/012030	H	No	Title, Abstract, & Full text check - No suitable data
NA	Adler, PR; Sikora, LJ	Mesophilic composting of Arctic char manure	COMPOST SCIENCE & UTILIZATION	2005	13	1	34	42			H	No	Title & Abstract Screening - not of interest / removed
NA	Agboola, JO; Overland, M; Skrede, A; Hansen, JO	Yeast as major protein-rich ingredient in aquafeeds: a review of the implications for aquaculture production	REVIEWS IN AQUACULTURE	2021	13	2	949	970		10.1111/raq.12507	F	No	Title & Abstract Screening - not of interest / removed
NA	Aguera, A; Saurel, C; Moller, LF; Fitridge, I; Petersen, JK	Bioenergetics of the common seastar Asterias rubens: a keystone predator and pest for European bivalve culture	MARINE BIOLOGY	2021	168	4			48	10.1007/s00227-021-03854-7	F	No	Title & Abstract Screening - not of interest / removed
NA	Ahmad, MT; Shariff, M; Md Yusoff, F; Goh, YM; Banerjee, S	Applications of microalga Chlorella vulgaris in aquaculture	REVIEWS IN AQUACULTURE	2020	12	1	328	346		10.1111/raq.12320	F	No	Title & Abstract Screening - not of interest / removed
NA	Ahmed, N; Bunting, SW; Glaser, M; Flaherty, MS; Diana, JS	Can greening of aquaculture sequester blue carbon?	AMBIO	2017	46	4	468	477		10.1007/s13280-016-0849-7	H	No	Title, Abstract, & Full text check - No suitable data
NA	Ahmed, N; Cheung, WWL; Thompson, S; Glaser, M	Solutions to blue carbon emissions: Shrimp cultivation, mangrove deforestation and climate change in coastal Bangladesh	MARINE POLICY	2017	82		68	75		10.1016/j.marpol.2017.05.007	H	No	Title, Abstract, & Full text check - No suitable data
NA	Ahmed, N; Glaser, M	Coastal aquaculture, mangrove deforestation and blue carbon emissions: Is REDD plus a solution?	MARINE POLICY	2016	66		58	66		10.1016/j.marpol.2016.01.011	H T	No	Title, Abstract, & Full text check - No suitable data
NA	Ahmed, N; Thompson, S	The blue dimensions of aquaculture: A global synthesis	SCIENCE OF THE TOTAL ENVIRONMENT	2019	652		851	861		10.1016/j.scitotenv.2018.10.163	H T	No	Title, Abstract, & Full text check - No suitable data
NA	Ahmed, N; Thompson, S; Glaser, M	Integrated mangrove-shrimp cultivation: Potential for blue carbon sequestration	AMBIO	2018	47	4	441	452		10.1007/s13280-017-0946-2	H	No	Title & Abstract Screening - not of interest / removed
NA	Ahmed, N; Thompson, S; Turchini, GM	Organic aquaculture productivity, environmental sustainability, and food security: insights from organic agriculture	FOOD SECURITY	2020	12	6	1253	1267		10.1007/s12571-020-01090-3	A G	No	Title & Abstract Screening - not of interest / removed
NA	Ahmed, N; Turchini, GM	Recirculating aquaculture systems (RAS): Environmental solution and climate change adaptation	JOURNAL OF CLEANER PRODUCTION	2021	297				126604	10.1016/j.jclepro.2021.126604	A B E F G	No	Title, Abstract, & Full text check - No suitable data
NA	Ahmed, N; Ward, JD; Thompson, S; Saint, CP; Diana, JS	Blue-Green Water Nexus in Aquaculture for Resilience to Climate Change	REVIEWS IN FISHERIES SCIENCE & AQUACULTURE	2018	26	2	139	154		10.1080/23308249.2017.1373743	I	No	Title & Abstract Screening - not of interest / removed
NA	Aime, J; Allenbach, M; Bourgeois, C; Leopold, A; Jacotot, A; Vinh, TV; Nho, NT; Della Patrona, L; Marchand, C	Variability of CO2 emissions during the rearing cycle of a semi-intensive shrimp farm in a mangrove coastal zone (New Caledonia)	MARINE POLLUTION BULLETIN	2018	129	1	194	206		10.1016/j.marpolbul.2018.02.025	G H	No	Title & Abstract Screening - not of interest / removed
NA	Aitken, D; Bulboa, C; Godoy-Faundez, A; Turrion-Gomez, JL; Antizar-Ladislao, B	Life cycle assessment of macroalgae cultivation and processing for biofuel production	JOURNAL OF CLEANER PRODUCTION	2014	75		45	56		10.1016/j.jclepro.2014.03.080	A F G	No	Title, Abstract, & Full text check - No suitable data
NA	Akoll, P; Konecny, R; Mwanja, WW; Schiemer, F	Risk assessment of parasitic helminths on cultured Nile tilapia (Oreochromis niloticus, L.)	AQUACULTURE	2012	356		123	127		10.1016/j.aquaculture.2012.05.027	F	No	Title & Abstract Screening - not of interest / removed
NA	Alamsjah, MA; Abdillah, AA; Mustikawati, H; Atari, SDP	Screening of Biodiesel Production from Waste Tuna Oil (Thunnus sp.), Seaweed Kappaphycus alvarezii and Gracilaria sp.	6TH INTERNATIONAL CONFERENCE AND WORKSHOPS ON BASIC AND APPLIES SCIENCES	2017	1888				20009	10.1063/1.5004286	G	No	Title, Abstract, & Full text check - No suitable data
NA	Alaswad, A; Dassisti, M; Prescott, T; Olabi, AG	Technologies and developments of third generation biofuel production	RENEWABLE & SUSTAINABLE ENERGY REVIEWS	2015	51		1446	1460		10.1016/j.rser.2015.07.058	G H	No	Title & Abstract Screening - not of interest / removed
NA	Algers, B; Blokhuis, HJ; Broom, DM; Costa, P; Domingo, M; Greiner, M; Guemene, D; Hartung, J; Koenen, F; Muller-Graf, C; Morton, DB; Osterhaus, A; Pfeiffer, DU; Roberts, R; Sanaa, M; Salman, M; Sharp, JM; Vannier, P; Wierup, M	Scientific Opinion of the Panel on Animal Health and Welfare ANIMAL WELFARE ASPECTS OF HUSBANDRY SYSTEMS FOR FARMED FISH: CARP	EFSA JOURNAL	2008	6	12				10.2903/j.efsa.2008.843	F	No	Title & Abstract Screening - not of interest / removed
NA	Allen, E; Wall, DM; Herrmann, C; Xia, A; Murphy, JD	What is the gross energy yield of third generation gaseous biofuel sourced from seaweed?	ENERGY	2015	81		352	360		10.1016/j.energy.2014.12.048	F	No	Title & Abstract Screening - not of interest / removed
NA	Allen, J; Unlu, S; Demirel, Y; Black, P; Riekhof, W	Integration of biology, ecology and engineering for sustainable algal-based biofuel and bioproduct biorefinery	BIORESOURCES AND BIOPROCESSING	2018	5				47	10.1186/s40643-018-0233-5	F	No	Title & Abstract Screening - not of interest / removed
NA	Alonso, AA; Alvarez-Salgado, XA; Antelo, LT	Assessing the impact of bivalve aquaculture on the carbon circular economy	JOURNAL OF CLEANER PRODUCTION	2021	279				123873	10.1016/j.jclepro.2020.123873	C D F H I	No	Title, Abstract, & Full text check - No suitable data
S1	Alvarado-Morales, M; Boldrin, A; Karakashev, DB; Holdt, SL; Angelidaki, I; Astrup, T	Life cycle assessment of biofuel production from brown seaweed in Nordic conditions	BIORESOURCE TECHNOLOGY	2013	129		92	99		10.1016/j.biortech.2012.11.029	F	Yes	Included
NA	Ambrose, WG; Panieri, G; Schneider, A; Plaza-Faverola, A; Carroll, ML; Aring;strom, EKL; Locke, WL; Carroll, J	Bivalve shell horizons in seafloor pockmarks of the last glacial-interglacial transition: a thousand years of methane emissions in the Arctic Ocean	GEOCHEMISTRY GEOPHYSICS GEOSYSTEMS	2015	16	12	4108	4129		10.1002/2015GC005980	H	No	Title & Abstract Screening - not of interest / removed
NA	Anand, KGV; Eswaran, K; Ghosh, A	Life cycle impact assessment of a seaweed product obtained from Gracilaria edulis - A potent plant biostimulant	JOURNAL OF CLEANER PRODUCTION	2018	170		1621	1627		10.1016/j.jclepro.2017.09.241	C D F H I	No	Title, Abstract, & Full text check - No suitable data
NA	Andersen, S; Grefsrud, ES; Harboe, T	Effect of increased pCO(2) level on early shell development in great scallop (Pecten maximus Lamarck) larvae	BIOGEOSCIENCES	2013	10	10	6161	6184		10.5194/bg-10-6161-2013	H	No	Title & Abstract Screening - not of interest / removed
NA	Andersson, V; Heyne, S; Harvey, S; Berntsson, T	Integration of algae-based biofuel production with an oil refinery: Energy and carbon footprint assessment	INTERNATIONAL JOURNAL OF ENERGY RESEARCH	2020	44	13	10860	10877		10.1002/er.5760	F I	No	Title & Abstract Screening - not of interest / removed
NA	Anikuttan, KK; Adhikari, S; Kavitha, M; Jayasankar, P	Carbon sequestration capacity of sediments, algae, and zooplankton from fresh water aquaculture ponds	ENVIRONMENTAL MONITORING AND ASSESSMENT	2016	188	7			422	10.1007/s10661-016-5430-0	H	No	Title & Abstract Screening - not of interest / removed
NA	Ansari, FA; Nasr, M; Guldhe, A; Gupta, SK; Rawat, I; Bux, F	Techno-economic feasibility of algal aquaculture via fish and biodiesel production pathways: A commercial-scale application	SCIENCE OF THE TOTAL ENVIRONMENT	2020	704				135259	10.1016/j.scitotenv.2019.135259	F	No	Title & Abstract Screening - not of interest / removed
NA	Aragon-Noriega, EA; Alcantara-Razo, E; Calderon-Aguilera, LE; Sanchez-Fourcade, R	STATUS OF GEODUCK CLAM FISHERIES IN MEXICO	JOURNAL OF SHELLFISH RESEARCH	2012	31	3	733	738		10.2983/035.031.0317	F	No	Title & Abstract Screening - not of interest / removed
NA	Ardakani, Z; Bartolini, F; Brunori, G	Economic modeling of climate-smart agriculture in Iran	NEW MEDIT	2019	18	1	29	40		10.30682/nm1901c	G	No	Title & Abstract Screening - not of interest / removed
NA	Arifanti, VB; Kauffman, JB; Hadriyanto, D; Murdiyarso, D; Diana, R	Carbon dynamics and land use carbon footprints in mangrove-converted aquaculture: The case of the Mahakam Delta, Indonesia	FOREST ECOLOGY AND MANAGEMENT	2019	432		17	29		10.1016/j.foreco.2018.08.047	H I	No	Title, Abstract, & Full text check - No suitable data
NA	Astudillo, MF; Thalwitz, G; Vollrath, F	Modern analysis of an ancient integrated farming arrangement: life cycle assessment of a mulberry dyke and pond system	INTERNATIONAL JOURNAL OF LIFE CYCLE ASSESSMENT	2015	20	10	1387	1398		10.1007/s11367-015-0950-3	A F G	No	Title & Abstract Screening - not of interest / removed
NA	Aubin, J; Baruthio, A; Mungkung, R; Lazard, J	Environmental performance of brackish water polyculture system from a life cycle perspective: A Filipino case study	AQUACULTURE	2015	435		217	227		10.1016/j.aquaculture.2014.09.019	F	No	Title & Abstract Screening - not of interest / removed
F4	Aubin, J; Callier, M; Rey-Valette, H; Mathe, S; Wilfart, A; Legendre, M; Slembrouck, J; Caruso, D; Chia, E; Masson, G; Blancheton, JP; Ediwarman; Haryadi, J; Prihadi, TH; Casaca, JD; Tamassia, STJ; Tocqueville, A; Fontaine, P	Implementing ecological intensification in fish farming: definition and principles from contrasting experiences	REVIEWS IN AQUACULTURE	2019	11	1	149	167		10.1111/raq.12231	F	Yes	Included
B1	Aubin, J; Fontaine, C	Environmental impacts of producing bouchot mussels in Mont-Saint-Michel Bay (France) using LCA with emphasis on potential climate change and eutrophication.	Proceedings of the 9th International Conference on Life Cycle Assessment in the Agri-Food Sector (LCA Food 2014), 8-10 October 2014, San Francisco, USA. ACLCA, Vashon, WA, USA. Schenck, R., Huizenga, D. (Eds.). ISBN: 978-0-9882145-7-6	2014			64	69		http://lcacenter.org/lcafood2014/proceedings/LCA_Food_2014_Proceedings.pdf	Snowballing	Yes	Included - from other reference lists
B2	Aubin, J; Fontaine, C; Callier, M; d'orbcastel, ER	Blue mussel (Mytilus edulis) bouchot culture in Mont-St Michel Bay: potential mitigation effects on climate change and eutrophication	INTERNATIONAL JOURNAL OF LIFE CYCLE ASSESSMENT	2018	23	5	1030	1041		10.1007/s11367-017-1403-y	F	Yes	Included
F3	Aubin, J; Papatryphon, E; van der Werf, HMG; Chatzifotis, S	Assessment of the environmental impact of carnivorous finfish production systems using life cycle assessment	JOURNAL OF CLEANER PRODUCTION	2009	17	3	354	361		10.1016/j.jclepro.2008.08.008	F	Yes	Included
F2	Aubin, J; Papatryphon, E; Van der Werf, HMG; Petit, J; Morvan, YM	Characterisation of the environmental impact of a turbot (Scophthalmus maximus) re-circulating production system using Life Cycle Assessment	AQUACULTURE	2006	261	4	1259	1268		10.1016/j.aquaculture.2006.09.008	F	Yes	Included
NA	Aubin, J; Van der Werf, HMG	Fish farming and the environment: A life cycle assessment approach	CAHIERS AGRICULTURES	2009	18	2-3	220	226		10.1684/agr.2009.0287	F	No	Title, Abstract, & Full text check - No suitable data
NA	Avadi, A; Freon, P	A set of sustainability performance indicators for seafood: Direct human consumption products from Peruvian anchoveta fisheries and freshwater aquaculture	ECOLOGICAL INDICATORS	2015	48		518	532		10.1016/j.ecolind.2014.09.006	F	No	Title & Abstract Screening - not of interest / removed
NA	Avadi, A; Pelletier, N; Aubin, J; Ralite, S; Nunez, J; Freon, P	Comparative environmental performance of artisanal and commercial feed use in Peruvian freshwater aquaculture	AQUACULTURE	2015	435		52	66		10.1016/j.aquaculture.2014.08.001	F	No	Title & Abstract Screening - not of interest / removed
NA	Avadi, A; Vazquez-Rowe, I; Symeonidis, A; Moreno-Ruiz, E	First series of seafood datasets in ecoinvent: setting the pace for future development	INTERNATIONAL JOURNAL OF LIFE CYCLE ASSESSMENT	2020	25	7	1333	1342		10.1007/s11367-019-01659-x	F I D	No	Title & Abstract Screening - not of interest / removed
NA	Ayer, N; Cote, RP; Tyedmers, PH; Willison, JHM	Sustainability of seafood production and consumption: an introduction to the special issue	JOURNAL OF CLEANER PRODUCTION	2009	17	3	321	324		10.1016/j.jclepro.2008.09.003	F	No	Title & Abstract Screening - not of interest / removed
NA	Ayer, N; Martin, S; Dwyer, RL; Gace, L; Laurin, L	Environmental performance of copper-alloy Net-pens: Life cycle assessment of Atlantic salmon grow-out in copper-alloy and nylon net-pens	AQUACULTURE	2016	453		93	103		10.1016/j.aquaculture.2015.11.028	F	No	Title & Abstract Screening - not of interest / removed
F5	Ayer, NW; Tyedmers, PH	Assessing alternative aquaculture technologies: life cycle assessment of salmonid culture systems in Canada	JOURNAL OF CLEANER PRODUCTION	2009	17	3	362	373		10.1016/j.jclepro.2008.08.002	F	Yes	Included
NA	Ayer, NW; Tyedmers, PH; Pelletier, NL; Sonesson, U; Scholz, A	Co-product allocation in life cycle assessments of seafood production systems: Review of problems and strategies	INTERNATIONAL JOURNAL OF LIFE CYCLE ASSESSMENT	2007	12	7	480	487		10.1065/lca2006.11.284	F	No	Title & Abstract Screening - not of interest / removed
NA	Bach, LT; Tamsitt, V; Gower, J; Hurd, CL; Raven, JA; Boyd, PW	Testing the climate intervention potential of ocean afforestation using the Great Atlantic Sargassum Belt	NATURE COMMUNICATIONS	2021	12	1			2556	10.1038/s41467-021-22837-2	H	No	Title, Abstract, & Full text check - No suitable data
NA	Bader, C; Chelladurai, JJ; Starling, DE; Jones, DE; Brewer, MT	Efficacy of injectable praziquantel for elimination of trematode metacercariae in bluegills (Lepomis macrochirus) and quantification of parasite death by propidium iodide staining	PARASITOLOGY RESEARCH	2018	117	2	365	370		10.1007/s00436-017-5703-8	F	No	Title & Abstract Screening - not of interest / removed
F6	Badiola, M; Basurko, OC; Gabina, G; Mendiola, D	Integration of energy audits in the Life Cycle Assessment methodology to improve the environmental performance assessment of Recirculating Aquaculture Systems	JOURNAL OF CLEANER PRODUCTION	2017	157		155	166		10.1016/j.jclepro.2017.04.139	F	Yes	Included
NA	Badiola, M; Basurko, OC; Piedrahita, R; Hundley, P; Mendiola, D	Energy use in Recirculating Aquaculture Systems (RAS): A review	AQUACULTURAL ENGINEERING	2018	81		57	70		10.1016/j.aquaeng.2018.03.003	F	No	Title, Abstract, & Full text check - No suitable data
NA	Baghel, RS; Suthar, P; Gajaria, TK; Bhattacharya, S; Anil, A; Reddy, CRK	Seaweed biorefinery: A sustainable process for valorising the biomass of brown seaweed	JOURNAL OF CLEANER PRODUCTION	2020	263				121359	10.1016/j.jclepro.2020.121359	F	No	Title & Abstract Screening - not of interest / removed
NA	Bamber, SD; Westerlund, S	Behavioral responses of Arctica islandica (Bivalvia: Arcticidae) to simulated leakages of carbon dioxide from sub-sea geological storage	AQUATIC TOXICOLOGY	2016	180		295	305		10.1016/j.aquatox.2016.10.009	G H	No	Title & Abstract Screening - not of interest / removed
NA	Barbier, E	Geothermal energy technology and current status: an overview	RENEWABLE & SUSTAINABLE ENERGY REVIEWS	2002	6	1-2	3	65	PII S1364-0321(02)00002-3	10.1016/S1364-0321(02)00002-3	C H	No	Title & Abstract Screening - not of interest / removed
NA	Barbot, YN; Al-Ghaili, H; Benz, R	A Review on the Valorization of Macroalgal Wastes for Biomethane Production	MARINE DRUGS	2016	14	6			120	10.3390/md14060120	F	No	Title & Abstract Screening - not of interest / removed
NA	Barcellos, D; Queiroz, HM; Nobrega, GN; de Oliveira, RL; Santaella, ST; Otero, XL; Ferreira, TO	Phosphorus enriched effluents increase eutrophication risks for mangrove systems in northeastern Brazil	MARINE POLLUTION BULLETIN	2019	142		58	63		10.1016/j.marpolbul.2019.03.031	G H	No	Title & Abstract Screening - not of interest / removed
NA	Bashir, MA; Liu, J; Geng, YC; Wang, HY; Pan, JT; Zhang, D; Rehim, A; Aon, M; Liu, HB	Co-culture of rice and aquatic animals: An integrated system to achieve production and environmental sustainability	JOURNAL OF CLEANER PRODUCTION	2020	249				119310	10.1016/j.jclepro.2019.119310	A B E G	No	Title & Abstract Screening - not of interest / removed
NA	Bashir, MA; Wang, HY; Pan, JT; Khoshnevisan, B; Sun, WT; Zhai, LM; Zhang, XS; Wang, N; Rehim, A; Liu, HB	Variations in soil nutrient dynamics and their composition in rice under integrated rice-crab co-culture system	JOURNAL OF CLEANER PRODUCTION	2021	281				125222	10.1016/j.jclepro.2020.125222	C H	No	Title & Abstract Screening - not of interest / removed
NA	Basto-Silva, C; Guerreiro, I; Oliva-Teles, A; Neto, B	Life cycle assessment of diets for gilthead seabream (Sparus aurata) with different protein/carbohydrate ratios and fishmeal or plant feedstuffs as main protein sources	INTERNATIONAL JOURNAL OF LIFE CYCLE ASSESSMENT	2019	24	11	2023	2034		10.1007/s11367-019-01625-7	F	No	Title & Abstract Screening - not of interest / removed
NA	Basyuni, M; Fitri, A; Harahap, ZA	Mapping and analysis land-use and land-cover changes during 1996-2016 in Lubuk Kertang mangrove forest, North Sumatra, Indonesia	FRIENDLY CITY 4 FROM RESEARCH TO IMPLEMENTATION FOR BETTER SUSTAINABILITY	2018	126				12110	10.1088/1755-1315/126/1/012110	H	No	Title & Abstract Screening - not of interest / removed
NA	Basyuni, M; Putri, LAP; Murni, MB	Implication of Land-Use and Land-Cover Change into Carbon Dioxide Emissions in Karang Gading and Langkat Timur Wildlife Reserve, North Sumatra, Indonesia	JURNAL MANAJEMEN HUTAN TROPIKA	2015	21	1	25	35		10.7226/jtfm.21.1.25	E G H	No	Title & Abstract Screening - not of interest / removed
NA	Basyuni, M; Sulistiyono, N; Wati, R; Hayati, R	Deforestation trend in North Sumatra over 1990-2015	INTERNATIONAL CONFERENCE ON AGRICULTURE, ENVIRONMENT, AND FOOD SECURITY	2018	122				12059	10.1088/1755-1315/122/1/012059	G H	No	Title & Abstract Screening - not of interest / removed
NA	Beal, CM; Gerber, LN; Thongrod, S; Phromkunthong, W; Kiron, V; Granados, J; Archibald, I; Greene, CH; Huntley, ME	Marine microalgae commercial production improves sustainability of global fisheries and aquaculture	SCIENTIFIC REPORTS	2018	8				15064	10.1038/s41598-018-33504-w	F	No	Title & Abstract Screening - not of interest / removed
NA	Becke, C; Steinhagen, D; Schumann, M; Brinker, A	Physiological consequences for rainbow trout (Oncorhynchus mykiss) of short-term exposure to increased suspended solid load	AQUACULTURAL ENGINEERING	2017	78		63	74		10.1016/j.aquaeng.2016.11.001	F	No	Title & Abstract Screening - not of interest / removed
NA	Bell, JB; Aquilina, A; Woulds, C; Glover, AG; Little, CTS; Reid, WDK; Hepburn, LE; Newton, J; Mills, RA	Geochemistry, faunal composition and trophic structure in reducing sediments on the southwest South Georgia margin	ROYAL SOCIETY OPEN SCIENCE	2016	3	9			160284	10.1098/rsos.160284	H	No	Title & Abstract Screening - not of interest / removed
NA	Beltran, AM; Chiantore, M; Pecorino, D; Corner, RA; Ferreira, JG; Co, R; Fanciulli, L; Guinee, JB	Accounting for inventory data and methodological choice uncertainty in a comparative life cycle assessment: the case of integrated multi-trophic aquaculture in an offshore Mediterranean enterprise	INTERNATIONAL JOURNAL OF LIFE CYCLE ASSESSMENT	2018	23	5	1063	1077		10.1007/s11367-017-1363-2	F	No	Title, Abstract, & Full text check - No suitable data
NA	Bene, C; Barange, M; Subasinghe, R; Pinstrup-Andersen, P; Merino, G; Hemre, GI; Williams, M	Feeding 9 billion by 2050-Putting fish back on the menu	FOOD SECURITY	2015	7	2	261	274		10.1007/s12571-015-0427-z	I	No	Title & Abstract Screening - not of interest / removed
NA	Berge, JA; Bjerkeng, B; Pettersen, O; Schaanning, MT; Oxnevad, S	Effects of increased sea water concentrations of CO2 on growth of the bivalve Mytilus edulis L.	CHEMOSPHERE	2006	62	4	681	687		10.1016/j.chemosphere.2005.04.111	H	No	Title & Abstract Screening - not of interest / removed
NA	Bergman, K; Henriksson, PJG; Hornborg, S; Troell, M; Borthwick, L; Jonell, M; Philis, G; Ziegler, F	Recirculating Aquaculture Is Possible without Major Energy Tradeoff: Life Cycle Assessment of Warmwater Fish Farming in Sweden	ENVIRONMENTAL SCIENCE & TECHNOLOGY	2020	54	24	16062	16070		10.1021/acs.est.0c01100	C D F H I	No	Title, Abstract, & Full text check - No suitable data
NA	Besson, M; Aubin, J; Komen, H; Poelman, M; Quillet, E; Vandeputte, M; van Arendonk, JAM; de Boer, IJM	Environmental impacts of genetic improvement of growth rate and feed conversion ratio in fish farming under rearing density and nitrogen output limitations	JOURNAL OF CLEANER PRODUCTION	2016	116		100	109		10.1016/j.jclepro.2015.12.084	A F G	No	Title, Abstract, & Full text check - No suitable data
NA	Betancor, S; Tuya, F; Gil-Diaz, T; Figueroa, FL; Haroun, R	Effects of a submarine eruption on the performance of two brown seaweeds	JOURNAL OF SEA RESEARCH	2014	87		68	78		10.1016/j.seares.2013.09.008	H	No	Title & Abstract Screening - not of interest / removed
NA	Bhateria, R; Dhaka, R	Algae as biofuel	BIOFUELS-UK	2014	5	6	607	631		10.1080/17597269.2014.1003701	G	No	Title & Abstract Screening - not of interest / removed
NA	Bhattacharyya, S; Hazra, S; Das, S; Samanta, S; Mukhopadhyay, A; Dutta, D; Choudhury, SB; Chanda, A	Characterizing nutrient dynamics with relation to changes in partial pressure of CO2 in a tropical sewage-fed aquaculture pond situated in a Ramsar wetland	WATER AND ENVIRONMENT JOURNAL	2020	34	2	259	273		10.1111/wej.12459	G H	No	Title & Abstract Screening - not of interest / removed
NA	Bhuiyan, MA; Jabeen, M; Zaman, K; Khan, A; Ahmad, J; Hishan, SS	The impact of climate change and energy resources on biodiversity loss: Evidence from a panel of selected Asian countries	RENEWABLE ENERGY	2018	117		324	340		10.1016/j.renene.2017.10.054	C H	No	Title & Abstract Screening - not of interest / removed
NA	Bibbiani, C; Fronte, B; Incrocci, L; Campiotti, CA	LIFE CYCLE IMPACT OF INDUSTRIAL AQUACULTURE SYSTEMS: A REVIEW	QUALITY-ACCESS TO SUCCESS	2018	19		67	71			F	No	Title, Abstract, & Full text check - No suitable data
NA	Biermann, G; Geist, J	Life cycle assessment of common carp (Cyprinus carpio L.) - A comparison of the environmental impacts of conventional and organic carp aquaculture in Germany	AQUACULTURE	2019	501		404	415		10.1016/j.aquaculture.2018.10.019	F	No	Title & Abstract Screening - not of interest / removed
NA	Black, JL; Davison, TM; Box, I	Methane Emissions from Ruminants in Australia: Mitigation Potential and Applicability of Mitigation Strategies	ANIMALS	2021	11	4			951	10.3390/ani11040951	G H	No	Title & Abstract Screening - not of interest / removed
NA	Blanfort, V; Doreau, M; Huguenin, J; Lazard, J; Porphyre, V; Soussana, JF; Toutain, B	Livestock environmental impacts and services in warm regions	INRA PRODUCTIONS ANIMALES	2011	24	1	89	111			C H	No	Title & Abstract Screening - not of interest / removed
NA	Blomqvist, J; Pickova, J; Tilami, SK; Sampels, S; Mikkelsen, N; Brandenburg, J; Sandgren, M; Passoth, V	Oleaginous yeast as a component in fish feed	SCIENTIFIC REPORTS	2018	8				15945	10.1038/s41598-018-34232-x	F	No	Title & Abstract Screening - not of interest / removed
NA	Bohnes, FA; Hauschild, MZ; Schlundt, J; Laurent, A	Life cycle assessments of aquaculture systems: a critical review of reported findings with recommendations for policy and system development	REVIEWS IN AQUACULTURE	2019	11	4	1061	1079		10.1111/raq.12280	F	No	Title, Abstract, & Full text check - No suitable data
NA	Bohnes, FA; Laurent, A	LCA of aquaculture systems: methodological issues and potential improvements	INTERNATIONAL JOURNAL OF LIFE CYCLE ASSESSMENT	2019	24	2	324	337		10.1007/s11367-018-1517-x	F	No	Title, Abstract, & Full text check - No suitable data
B3, F7	Bohnes, FA; Laurent, A	Environmental impacts of existing and future aquaculture production: Comparison of technologies and feed options in Singapore	AQUACULTURE	2021	532				736001	10.1016/j.aquaculture.2020.736001	F	Yes	Included
F8	Boissy, J; Aubin, J; Drissi, A; van der Werf, HMG; Bell, GJ; Kaushik, SJ	Environmental impacts of plant-based salmonid diets at feed and farm scales	AQUACULTURE	2011	321	1-2	61	70		10.1016/j.aquaculture.2011.08.033	F	Yes	Included
NA	Boivin-Rioux, A; Starr, M; Chasse, J; Scarratt, M; Perrie, W; Long, ZX	Predicting the Effects of Climate Change on the Occurrence of the Toxic Dinoflagellate Alexandrium catenella Along Canada's East Coast	FRONTIERS IN MARINE SCIENCE	2021	7				608021	10.3389/fmars.2020.608021	A G	No	Title & Abstract Screening - not of interest / removed
NA	Bonaglia, S; Bruchert, V; Callac, N; Vicenzi, A; Fru, EC; Nascimento, FJA	Methane fluxes from coastal sediments are enhanced by macrofauna	SCIENTIFIC REPORTS	2017	7				13145	10.1038/s41598-017-13263-w	E G	No	Title & Abstract Screening - not of interest / removed
NA	Bonnail, E; Borrero-Santiago, AR; Nordtug, T; Overjordet, IB; Krause, DF; Ardelan, MV	Climate change mitigation effects: How do potential CO2 leaks from a sub-seabed storage site in the Norwegian Sea affect Astarte sp. bivalves?	CHEMOSPHERE	2021	264				128552	10.1016/j.chemosphere.2020.128552	C H	No	Title & Abstract Screening - not of interest / removed
NA	Bordoloi, A; Goosen, N	Green and integrated processing approaches for the recovery of high-value compounds from brown seaweeds	SEAWEEDS AROUND THE WORLD: STATE OF ART AND PERSPECTIVES	2020	95		369	413		10.1016/bs.abr.2019.11.011	I D	No	Title & Abstract Screening - not of interest / removed
NA	Bosma, R; Anh, PT; Potting, J	Life cycle assessment of intensive striped catfish farming in the Mekong Delta for screening hotspots as input to environmental policy and research agenda	INTERNATIONAL JOURNAL OF LIFE CYCLE ASSESSMENT	2011	16	9	903	915		10.1007/s11367-011-0324-4	F	No	Title & Abstract Screening - not of interest / removed
NA	Bosma, RH; Verdegem, MCJ	Sustainable aquaculture in ponds: Principles, practices and limits	LIVESTOCK SCIENCE	2011	139	1-2	58	68		10.1016/j.livsci.2011.03.017	I D	No	Title & Abstract Screening - not of interest / removed
NA	Boxman, SE; Zhang, Q; Bailey, D; Trotz, MA	Life Cycle Assessment of a Commercial-Scale Freshwater Aquaponic System	ENVIRONMENTAL ENGINEERING SCIENCE	2017	34	5	299	311		10.1089/ees.2015.0510	F	No	Title & Abstract Screening - not of interest / removed
NA	Boyd, CE; D'Abramo, LR; Glencross, BD; Huyben, DC; Juarez, LM; Lockwood, GS; McNevin, AA; Tacon, AGJ; Teletchea, F; Tomasso, JR; Tucker, CS; Valenti, WC	Achieving sustainable aquaculture: Historical and current perspectives and future needs and challenges	JOURNAL OF THE WORLD AQUACULTURE SOCIETY	2020	51	3	578	633		10.1111/jwas.12714	G H I	No	Title, Abstract, & Full text check - No suitable data
NA	Boyd, CE; McNevin, AA; Racine, P; Tinh, HQ; Minh, HN; Viriyatum, R; Paungkaew, D; Engle, C	Resource Use Assessment of Shrimp, Litopenaeus vannamei and Penaeus monodon, Production in Thailand and Vietnam	JOURNAL OF THE WORLD AQUACULTURE SOCIETY	2017	48	2	201	226		10.1111/jwas.12394	F	No	Title & Abstract Screening - not of interest / removed
NA	Boyd, CE; Wood, CW; Chaney, PL; Queiroz, JF	Role of aquaculture pond sediments in sequestration of annual global carbon emissions	ENVIRONMENTAL POLLUTION	2010	158	8	2537	2540		10.1016/j.envpol.2010.04.025	H	No	Title & Abstract Screening - not of interest / removed
NA	Brabec, J; Kostadinova, A; Scholz, T; Littlewood, DTJ	Complete mitochondrial genomes and nuclear ribosomal RNA operons of two species of Diplostomum (Platyhelminthes: Trematoda): a molecular resource for taxonomy and molecular epidemiology of important fish pathogens	PARASITES & VECTORS	2015	8				336	10.1186/s13071-015-0949-4	F	No	Title & Abstract Screening - not of interest / removed
NA	Brana, CBC; Cerbule, K; Senff, P; Stolz, IK	Towards Environmental Sustainability in Marine Finfish Aquaculture	FRONTIERS IN MARINE SCIENCE	2021	8				666662	10.3389/fmars.2021.666662	F	No	Title, Abstract, & Full text check - No suitable data
NA	Branca, G; Braimoh, A; Zhao, YX; Ratii, M; Likoetla, P	Are there opportunities for climate-smart agriculture? Assessing costs and benefits of sustainability investments and planning policies in Southern Africa	JOURNAL OF CLEANER PRODUCTION	2021	278				123847	10.1016/j.jclepro.2020.123847	G H	No	Title & Abstract Screening - not of interest / removed
NA	Branch, TA; DeJoseph, BM; Ray, LJ; Wagner, CA	Impacts of ocean acidification on marine seafood	TRENDS IN ECOLOGY & EVOLUTION	2013	28	3	178	186		10.1016/j.tree.2012.10.001	H	No	Title & Abstract Screening - not of interest / removed
NA	Bressan, M; Chinellato, A; Munari, M; Matozzo, V; Manci, A; Marceta, T; Finos, L; Moro, I; Pastore, P; Badocco, D; Marin, MG	Does seawater acidification affect survival, growth and shell integrity in bivalve juveniles?	MARINE ENVIRONMENTAL RESEARCH	2014	99		136	148		10.1016/j.marenvres.2014.04.009	H	No	Title & Abstract Screening - not of interest / removed
NA	Brigljevic, B; Liu, J; Lim, H	Green energy from brown seaweed: Sustainable polygeneration industrial process via fast pyrolysis of S. Japonica combined with the Brayton cycle	ENERGY CONVERSION AND MANAGEMENT	2019	195		1244	1254		10.1016/j.enconman.2019.05.103	F	No	Title & Abstract Screening - not of interest / removed
NA	Brigljevic, B; Liu, JJ; Lim, H	Comprehensive feasibility assessment of a poly-generation process integrating fast pyrolysis of S. japonica and the Rankine cycle	APPLIED ENERGY	2019	254				113704	10.1016/j.apenergy.2019.113704	F	No	Title & Abstract Screening - not of interest / removed
NA	Bristow, CE; Morin, A; Hesslein, RH; Podemski, CL	Phosphorus budget and productivity of an experimental lake during the initial three years of cage aquaculture	CANADIAN JOURNAL OF FISHERIES AND AQUATIC SCIENCES	2008	65	11	2485	2495		10.1139/F08-155	C H	No	Title & Abstract Screening - not of interest / removed
NA	Brix, H	How 'green' are aquaculture, constructed wetlands and conventional wastewater treatment systems?	WATER SCIENCE AND TECHNOLOGY	1999	40	3	45	50		10.1016/S0273-1223(99)00418-7	F	No	Title & Abstract Screening - not of interest / removed
NA	Brockmann, D; Pradinaud, C; Champenois, J; Benoit, M; Helias, A	Environmental assessment of bioethanol from onshore grown green seaweed	BIOFUELS BIOPRODUCTS & BIOREFINING-BIOFPR	2015	9	6	696	708		10.1002/bbb.1577	F	No	Title, Abstract, & Full text check - No suitable data
NA	Brodie, J; Williamson, CJ; Smale, DA; Kamenos, NA; Mieszkowska, N; Santos, R; Cunliffe, M; Steinke, M; Yesson, C; Anderson, KM; Asnaghi, V; Brownlee, C; Burdett, HL; Burrows, MT; Collins, S; Donohue, PJC; Harvey, B; Foggo, A; Noisette, F; Nunes, J; Ragazzola, F; Raven, JA; Schmidt, DN; Suggett, D; Teichberg, M; Hall-Spencer, JM	The future of the northeast Atlantic benthic flora in a high CO2 world	ECOLOGY AND EVOLUTION	2014	4	13	2787	2798		10.1002/ece3.1105	H	No	Title & Abstract Screening - not of interest / removed
F9	Buchspies, B; Tolle, S; Jungbluth, N	Life Cycle Assessment of High-Sea Fish and Salmon Aquaculture	ESU-services Ltd, consulting in sustainability.	2011			1	26		http://esu-services.ch/fileadmin/download/buchspies-2011-LCA-fish.pdf	Snowballing	Yes	Included - from other reference lists
NA	Buric, M; Bavcevic, L; Grguric, S; Vresnik, F; Krizan, J; Antonic, O	Modelling the environmental footprint of sea bream cage aquaculture in relation to spatial stocking design	JOURNAL OF ENVIRONMENTAL MANAGEMENT	2020	270				110811	10.1016/j.jenvman.2020.110811	C D H I	No	Title, Abstract, & Full text check - No suitable data
NA	Buschmann, AH; Prescott, S; Potin, P; Faugeron, S; Vasquez, JA; Camus, C; Infante, J; Hernandez-Gonzalez, MC; Gutierrez, A; Varela, DA	The Status of Kelp Exploitation and Marine Agronomy, with Emphasis on Macrocystis pyrifera, in Chile	SEA PLANTS	2014	71		161	188		10.1016/B978-0-12-408062-1.00006-8	F	No	Title & Abstract Screening - not of interest / removed
NA	Cadillo-Benalcazar, JJ; Giampietro, M; Bukkens, SGF; Strand, R	Multi-scale integrated evaluation of the sustainability of large-scale use of alternative feeds in salmon aquaculture	JOURNAL OF CLEANER PRODUCTION	2020	248				119210	10.1016/j.jclepro.2019.119210	F	No	Title, Abstract, & Full text check - No suitable data
NA	Cameron, C; Hutley, LB; Friess, DA; Brown, B	High greenhouse gas emissions mitigation benefits from mangrove rehabilitation in Sulawesi, Indonesia	ECOSYSTEM SERVICES	2019	40				101035	10.1016/j.ecoser.2019.101035	E G H	No	Title & Abstract Screening - not of interest / removed
NA	Cameron, C; Hutley, LB; Friess, DA; Munksgaard, NC	Hydroperiod, soil moisture and bioturbation are critical drivers of greenhouse gas fluxes and vary as a function of landuse change in mangroves of Sulawesi, Indonesia	SCIENCE OF THE TOTAL ENVIRONMENT	2019	654		365	377		10.1016/j.scitotenv.2018.11.092	E G H	No	Title & Abstract Screening - not of interest / removed
NA	Cameron, C; Hutley, LB; Munksgaard, NC; Phan, S; Aung, T; Thinn, T; Aye, WM; Lovelock, CE	Impact of an extreme monsoon on CO2 and CH4 fluxes from mangrove soils of the Ayeyarwady Delta, Myanmar	SCIENCE OF THE TOTAL ENVIRONMENT	2021	760				143422	10.1016/j.scitotenv.2020.143422	E G H	No	Title & Abstract Screening - not of interest / removed
NA	Cammies, C; Mytton, D; Crichton, R	Exploring economic and legal barriers to commercial aquaponics in the EU through the lens of the UK and policy proposals to address them	AQUACULTURE INTERNATIONAL	2021	29	3	1245	1263		10.1007/s10499-021-00690-w	H	No	Title & Abstract Screening - not of interest / removed
NA	Campos, I; Valente, LMP; Matos, E; Marques, P; Freire, F	Life-cycle assessment of animal feed ingredients: Poultry fat, poultry by-product meal and hydrolyzed feather meal	JOURNAL OF CLEANER PRODUCTION	2020	252				119845	10.1016/j.jclepro.2019.119845	F	No	Title & Abstract Screening - not of interest / removed
NA	Cao, L; Diana, JS; Keoleian, GA	Role of life cycle assessment in sustainable aquaculture	REVIEWS IN AQUACULTURE	2013	5	2	61	71		10.1111/j.1753-5131.2012.01080.x	F	No	Title & Abstract Screening - not of interest / removed
NA	Cao, L; Diana, JS; Keoleian, GA; Lai, QM	Life Cycle Assessment of Chinese Shrimp Farming Systems Targeted for Export and Domestic Sales	ENVIRONMENTAL SCIENCE & TECHNOLOGY	2011	45	15	6531	6538		10.1021/es104058z	A F G	No	Title & Abstract Screening - not of interest / removed
NA	Capron, ME; Stewart, JR; N'Yeurt, AD; Chambers, MD; Kim, JK; Yarish, C; Jones, AT; Blaylock, RB; James, SC; Fuhrman, R; Sherman, MT; Piper, D; Harris, G; Hasan, MA	Restoring Pre-Industrial CO(2)Levels While Achieving Sustainable Development Goals	ENERGIES	2020	13	18			4972	10.3390/en13184972	G H	No	Title & Abstract Screening - not of interest / removed
NA	Carella, F; Aceto, S; Mangoni, O; Mollica, MP; Cavaliere, G; Trinchese, G; Aniello, F; De Vico, G	Assessment of the Health Status of Mussels Mytilus galloprovincialis Along the Campania Coastal Areas: A Multidisciplinary Approach	FRONTIERS IN PHYSIOLOGY	2018	9				683	10.3389/fphys.2018.00683	F	No	Title & Abstract Screening - not of interest / removed
NA	Cashion, T; Hornborg, S; Ziegler, F; Hognes, ES; Tyedmers, P	Review and advancement of the marine biotic resource use metric in seafood LCAs: a case study of Norwegian salmon feed	INTERNATIONAL JOURNAL OF LIFE CYCLE ASSESSMENT	2016	21	8	1106	1120		10.1007/s11367-016-1092-y	F	No	Title & Abstract Screening - not of interest / removed
NA	Cashion, T; Tyedmers, P; Parker, RWR	Global reduction fisheries and their products in the context of sustainable limits	FISH AND FISHERIES	2017	18	6	1026	1037		10.1111/faf.12222	A B C D E F G H I	No	Title & Abstract Screening - not of interest / removed
NA	Castillo, JAA; Apan, AA; Maraseni, TN; Salmo, SG	Soil greenhouse gas fluxes in tropical mangrove forests and in land uses on deforested mangrove lands	CATENA	2017	159		60	69		10.1016/j.catena.2017.08.005	E G H	No	Title & Abstract Screening - not of interest / removed
NA	Castillo, JAA; Apan, AA; Maraseni, TN; Salmo, SG	Tree biomass quantity, carbon stock and canopy correlates in mangrove forest and land uses that replaced mangroves in Honda Bay, Philippines	REGIONAL STUDIES IN MARINE SCIENCE	2018	24		174	183		10.1016/j.rsma.2018.08.006	H	No	Title & Abstract Screening - not of interest / removed
NA	Chaiyo, S; Chailapakul, O; Siangproh, W	Highly sensitive determination of mercury using copper enhancer by diamond electrode coupled with sequential injection-anodic stripping voltammetry	ANALYTICA CHIMICA ACTA	2014	852		55	62		10.1016/j.aca.2014.09.011	H	No	Title & Abstract Screening - not of interest / removed
NA	Chanda, A; Das, S; Bhattacharyya, S; Das, I; Giri, S; Mukhopadhyay, A; Samanta, S; Dutta, D; Akhand, A; Choudhury, SB; Hazra, S	CO2 fluxes from aquaculture ponds of a tropical wetland: Potential of multiple lime treatment in reduction of CO2 emission	SCIENCE OF THE TOTAL ENVIRONMENT	2019	655		1321	1333		10.1016/j.scitotenv.2018.11.332	G H	No	Title & Abstract Screening - not of interest / removed
NA	Chang, CC; Chang, KC; Lin, WC; Wu, MH	Carbon footprint analysis in the aquaculture industry: Assessment of an ecological shrimp farm	JOURNAL OF CLEANER PRODUCTION	2017	168		1101	1107		10.1016/j.jclepro.2017.09.109	F H I	No	Title & Abstract Screening - not of interest / removed
NA	Chang, E; Lim, JA; Low, CL; Kassim, A	Reuse of dialysis reverse osmosis reject water for aquaponics and horticulture	JOURNAL OF NEPHROLOGY	2021	34	1	97	104		10.1007/s40620-020-00903-0	I	No	Title & Abstract Screening - not of interest / removed
NA	Charisiou, ND; Konstantakou, PP; Papadakis, VG	EXPLOITATION OF OLIVE TREE PRUNINGS AS RAW MATERIAL FOR THE PRODUCTION OF HIGH QUALITY COMPOST	ENVIRONMENTAL ENGINEERING AND MANAGEMENT JOURNAL	2016	15	12	2709	2717			E	No	Title & Abstract Screening - not of interest / removed
F10	Chary, K; Aubin, J; Sadoul, B; Fiandrino, A; Coves, D; Callier, MD	Integrated multi-trophic aquaculture of red drum (Sciaenops ocellatus) and sea cucumber (Holothuria scabra): Assessing bioremediation and life-cycle impacts	AQUACULTURE	2020	516				734621	10.1016/j.aquaculture.2019.734621	F	Yes	Included
NA	Chateau, PA; Wunderlich, RF; Wang, TW; Lai, HT; Chen, CC; Chang, FJ	Mathematical modeling suggests high potential for the deployment of floating photovoltaic on fish ponds	SCIENCE OF THE TOTAL ENVIRONMENT	2019	687		654	666		10.1016/j.scitotenv.2019.05.420	G	No	Title & Abstract Screening - not of interest / removed
NA	Chatvijitkul, S; Boyd, CE; Davis, DA; McNevin, AA	Pollution potential indicators for feed-based fish and shrimp culture	AQUACULTURE	2017	477		43	49		10.1016/j.aquaculture.2017.04.034	F	No	Title & Abstract Screening - not of interest / removed
NA	Chauvaud, L; Thompson, JK; Cloern, JE; Thouzeau, G	Clams as CO2 generators: The Potamocorbula amurensis example in San Francisco Bay	LIMNOLOGY AND OCEANOGRAPHY	2003	48	6	2086	2092		10.4319/lo.2003.48.6.2086	H	No	Title & Abstract Screening - not of interest / removed
NA	Chemodanov, A; Jinjikhashvily, G; Habiby, O; Liberzon, A; Israel, A; Yakhini, Z; Golberg, A	Net primary productivity, biofuel production and CO2 emissions reduction potential of Ulva sp (Chlorophyta) biomass in a coastal area of the Eastern Mediterranean	ENERGY CONVERSION AND MANAGEMENT	2017	148		1497	1507		10.1016/j.enconman.2017.06.066	F	No	Title, Abstract, & Full text check - No suitable data
NA	Chen, CF; Feng, KL; Ma, HW	Uncover the interdependent environmental impacts associated with the water-energy-food nexus under resource management strategies	RESOURCES CONSERVATION AND RECYCLING	2020	160				104909	10.1016/j.resconrec.2020.104909	F	No	Title & Abstract Screening - not of interest / removed
NA	Chen, GC; Chen, JH; Ou, DY; Tam, NFY; Chen, SY; Zhang, QH; Chen, B; Ye, Y	Increased nitrous oxide emissions from intertidal soil receiving wastewater from dredging shrimp pond sediments	ENVIRONMENTAL RESEARCH LETTERS	2020	15	9			94015	10.1088/1748-9326/ab93fb	G	No	Title & Abstract Screening - not of interest / removed
NA	Chen, LF; Zhang, X; Cao, MX; Pan, Y; Xiao, CL; Wang, P; Liang, Y; Liu, GL; Cai, Y	Release of legacy mercury and effect of aquaculture on mercury biogeochemical cycling in highly polluted Ya-Er Lake, China	CHEMOSPHERE	2021	275				130011	10.1016/j.chemosphere.2021.130011	H	No	Title & Abstract Screening - not of interest / removed
NA	Chen, P; Zhu, GT; Kim, HJ; Brown, PB; Huang, JY	Comparative life cycle assessment of aquaponics and hydroponics in the Midwestern United States	JOURNAL OF CLEANER PRODUCTION	2020	275				122888	10.1016/j.jclepro.2020.122888	F	No	Title & Abstract Screening - not of interest / removed
F11	Chen, WH; Jafarzadeh, S; Thakur, M; Olafsdottir, G; Mehta, S; Bogason, S; Holden, NM	Environmental impacts of animal-based food supply chains with market characteristics	SCIENCE OF THE TOTAL ENVIRONMENT	2021	783				147077	10.1016/j.scitotenv.2021.147077	A B C D E F G H I	Yes	Included
NA	Chen, WP; Wang, LK; Wang, TT; Chen, YT	An Intelligent Management System for Aquaculture's Environmental Monitoring and Energy Conservation	PROCEEDINGS OF THE 2013 INTERNATIONAL WORKSHOP ON COMPUTER SCIENCE IN SPORTS	2013			194	198			H	No	Title & Abstract Screening - not of interest / removed
NA	Chen, XB; Samson, E; Tocqueville, A; Aubin, J	Environmental assessment of trout farming in France by life cycle assessment: using bootstrapped principal component analysis to better define system classification	JOURNAL OF CLEANER PRODUCTION	2015	87		87	95		10.1016/j.jclepro.2014.09.021	F	No	Title & Abstract Screening - not of interest / removed
NA	Chen, Y; Dong, SL; Bai, YC; Xu, SG; Yang, XF; Pan, Z	A bioeconomic evaluation of a commercial scale recirculat	AQUACULTURE ENVIRONMENT INTERACTIONS	2018	10		465	472		10.3354/aei00279	H	No	Title, Abstract, & Full text check - No suitable data
NA	Chen, Y; Dong, SL; Wang, F; Gao, QF; Tian, XL	Carbon dioxide and methane fluxes from feeding and no-feeding mariculture ponds	ENVIRONMENTAL POLLUTION	2016	212		489	497		10.1016/j.envpol.2016.02.039	H	No	Title & Abstract Screening - not of interest / removed
NA	Chen, Y; Dong, SL; Wang, ZA; Wang, F; Gao, QF; Tian, XL; Xiong, YH	Variations in CO2 fluxes from grass carp Ctenopharyngodon idella aquaculture polyculture ponds	AQUACULTURE ENVIRONMENT INTERACTIONS	2016	8		31	40		10.3354/aei00149	G H	No	Title & Abstract Screening - not of interest / removed
NA	Chien, CW; Huang, CY; Lee, HC; Yang, KM	Patterns and Sizes of Authigenic Carbonate Formation in the Pliocene Foreland in Southwestern Taiwan: Implications of an Ancient Methane Seep	TERRESTRIAL ATMOSPHERIC AND OCEANIC SCIENCES	2013	24	6	971	984		10.3319/TAO.2013.07.05.01(TT)	H	No	Title & Abstract Screening - not of interest / removed
NA	Choi, JH; Kim, SS; Hoang, VLA; Kim, J; Woo, HC	Effects of water-washing Saccharina japonica on fast pyrolysis in a bubbling fluidized-bed reactor	BIOMASS & BIOENERGY	2017	98		112	123		10.1016/j.biombioe.2017.01.006	F	No	Title & Abstract Screening - not of interest / removed
NA	Choi, SK; Oh, HJ; Yun, SH; Lee, HJ; Lee, K; Han, YS; Kim, S; Park, SR	Population Dynamics of the 'Golden Tides' Seaweed, Sargassum horneri, on the Southwestern Coast of Korea: The Extent and Formation of Golden Tides	SUSTAINABILITY	2020	12	7			2903	10.3390/su12072903	F	No	Title & Abstract Screening - not of interest / removed
NA	Choi, YY; Lee, SJ; Kim, HS; Eom, JS; Kim, DH; Lee, SS	The potential nutritive value of Sargassum fulvellum as a feed ingredient for ruminants	ALGAL RESEARCH-BIOMASS BIOFUELS AND BIOPRODUCTS	2020	45				101761	10.1016/j.algal.2019.101761	H	No	Title & Abstract Screening - not of interest / removed
NA	Choi, YY; Lee, SJ; Lee, YJ; Kim, HS; Eom, JS; Kim, SC; Kim, ET; Lee, SS	New challenges for efficient usage of Sargassum fusiforme for ruminant production	SCIENTIFIC REPORTS	2020	10	1			19655	10.1038/s41598-020-76700-3	H	No	Title & Abstract Screening - not of interest / removed
NA	Chung, IK; Beardall, J; Mehta, S; Sahoo, D; Stojkovic, S	Using marine macroalgae for carbon sequestration: a critical appraisal	JOURNAL OF APPLIED PHYCOLOGY	2011	23	5	877	886		10.1007/s10811-010-9604-9	G H	No	Title, Abstract, & Full text check - No suitable data
NA	Chung, IK; Sondak, CFA; Beardall, J	The future of seaweed aquaculture in a rapidly changing world	EUROPEAN JOURNAL OF PHYCOLOGY	2017	52	4	495	505		10.1080/09670262.2017.1359678	C H	No	Title & Abstract Screening - not of interest / removed
NA	Clark, M; Tilman, D	Comparative analysis of environmental impacts of agricultural production systems, agricultural input efficiency, and food choice	ENVIRONMENTAL RESEARCH LETTERS	2017	12	6			64016	10.1088/1748-9326/aa6cd5	A B C E F G H	No	Title & Abstract Screening - not of interest / removed
NA	Clark, TP; Longo, SB	Examining the effect of economic development, region, and time period on the fisheries footprints of nations (1961-2010)	INTERNATIONAL JOURNAL OF COMPARATIVE SOCIOLOGY	2019	60	4	225	248	20715219869976	10.1177/0020715219869976	C D H I	No	Title & Abstract Screening - not of interest / removed
NA	Cleyndert, GD; Cuni-Sanchez, A; Seki, HA; Shirima, DD; Munishi, PKT; Burgess, N; Calders, K; Marchant, R	The effects of seaward distance on above and below ground carbon stocks in estuarine mangrove ecosystems	CARBON BALANCE AND MANAGEMENT	2020	15	1			27	10.1186/s13021-020-00161-4	H	No	Title & Abstract Screening - not of interest / removed
NA	Cohen, A; Malone, S; Morris, Z; Weissburg, M; Bras, B	Combined Fish and Lettuce Cultivation: An Aquaponics Life Cycle Assessment	25TH CIRP LIFE CYCLE ENGINEERING (LCE) CONFERENCE	2018	69		551	556		10.1016/j.procir.2017.11.029	F	No	Title & Abstract Screening - not of interest / removed
NA	Cole, AJ; Paul, NA; De Nys, R; Roberts, DA	Good for sewage treatment and good for agriculture: Algal based compost and biochar	JOURNAL OF ENVIRONMENTAL MANAGEMENT	2017	200		105	113		10.1016/j.jenvman.2017.05.082	H	No	Title & Abstract Screening - not of interest / removed
NA	Colt, J; Summerfelt, S; Pfeiffer, T; Fivelstad, S; Rust, M	Energy and resource consumption of land-based Atlantic salmon smolt hatcheries in the Pacific Northwest (USA)	AQUACULTURE	2008	280	1-4	94	108		10.1016/j.aquaculture.2008.05.014	G H	No	Title, Abstract, & Full text check - No suitable data
NA	Concha, M; Cerda, C; Zappi, M	Systematic approach to design resilient energy systems to aquaculture: discussion applied in a private hatchery	LATIN AMERICAN JOURNAL OF AQUATIC RESEARCH	2012	40	3	813	821		10.3856/vol40-issue3-fulltext-28	C H	No	Title & Abstract Screening - not of interest / removed
NA	Cooley, SR; Lucey, N; Kite-Powell, H; Doney, SC	Nutrition and income from molluscs today imply vulnerability to ocean acidification tomorrow	FISH AND FISHERIES	2012	13	2	182	215		10.1111/j.1467-2979.2011.00424.x	H	No	Title & Abstract Screening - not of interest / removed
NA	Cooley, SR; Ono, CR; Melcer, S; Roberson, J	Community-Level Actions that Can Address Ocean Acidification	FRONTIERS IN MARINE SCIENCE	2016	2				128	10.3389/fmars.2015.00128	C H	No	Title & Abstract Screening - not of interest / removed
NA	Cooney, R; Tahar, A; Kennedy, A; Clifford, E	The dilemma of opportunity in developing a life cycle assessment of emerging aquaculture systems - a case study of a Eurasian perch (Perca fluviatilis) hatchery recirculating aquaculture system	AQUACULTURE	2021	536				736403	10.1016/j.aquaculture.2021.736403	F	No	Title & Abstract Screening - not of interest / removed
NA	Cornwall, CE; Hurd, CL	Variability in the benefits of ocean acidification to photosynthetic rates of macroalgae without CO2-concentrating mechanisms	MARINE AND FRESHWATER RESEARCH	2020	71	3	275	280		10.1071/MF19134	H	No	Title & Abstract Screening - not of interest / removed
NA	Cortes, A; Gonzalez-Garcia, S; Franco-Uria, A; Moreira, MT; Feijoo, G	Evaluation of the environmental sustainability of the inshore great scallop (Pecten maximus) fishery in Galicia	JOURNAL OF INDUSTRIAL ECOLOGY							10.1111/jiec.13153	A B C D E F G H I	No	Title & Abstract Screening - not of interest / removed
NA	Costa, M; Paiva, E; Moreira, I	Total mercury in Perna perna mussels from Guanabara Bay - 10 years later	SCIENCE OF THE TOTAL ENVIRONMENT	2000	261	1-3	69	73		10.1016/S0048-9697(00)00596-9	E	No	Title & Abstract Screening - not of interest / removed
NA	Cottrell, RS; Fleming, A; Fulton, EA; Nash, KL; Watson, RA; Blanchard, JL	Considering land-sea interactions and trade-offs for food and biodiversity	GLOBAL CHANGE BIOLOGY	2018	24	2	580	596		10.1111/gcb.13873	H	No	Title & Abstract Screening - not of interest / removed
NA	Couture, JL; Geyer, R; Hansen, JO; Kuczenski, B; Overland, M; Palazzo, J; Sahlmann, C; Lenihan, H	Environmental Benefits of Novel Nonhuman Food Inputs to Salmon Feeds	ENVIRONMENTAL SCIENCE & TECHNOLOGY	2019	53	4	1967	1975		10.1021/acs.est.8b03832	C F H	No	Title & Abstract Screening - not of interest / removed
NA	Coykendall, DK; Cornman, RS; Prouty, NG; Brooke, S; Demopoulos, AWJ; Morrison, CL	Molecular characterization of Bathymodiolus mussels and gill symbionts associated with chemosynthetic habitats from the US Atlantic margin	PLOS ONE	2019	14	3			e0211616	10.1371/journal.pone.0211616	I	No	Title & Abstract Screening - not of interest / removed
NA	Cozer, N; Dal Pont, G; Horodesky, A; Ostrensky, A	Infrastructure, management and energy efficiency in a hypothetical semi-intensive shrimp model farm in Brazil: a systematic review and meta-analysis	REVIEWS IN AQUACULTURE	2020	12	2	1072	1089		10.1111/raq.12373	F	No	Title & Abstract Screening - not of interest / removed
NA	Craig, RK	DEALING WITH OCEAN ACIDIFICATION: THE PROBLEM, THE CLEAN WATER ACT, AND STATE AND REGIONAL APPROACHES	WASHINGTON LAW REVIEW	2015	90	4	1583	1657			C H	No	Title & Abstract Screening - not of interest / removed
NA	Crenna, E; Sinkko, T; Sala, S	Biodiversity impacts due to food consumption in Europe	JOURNAL OF CLEANER PRODUCTION	2019	227		378	391		10.1016/j.jclepro.2019.04.054	F	No	Title & Abstract Screening - not of interest / removed
NA	Cubillo, AM; Ferreira, JG; Lencart-Silva, J; Taylor, NGH; Kennerley, A; Guilder, J; Kay, S; Kamermans, P	Direct effects of climate change on productivity of European aquaculture	AQUACULTURE INTERNATIONAL							10.1007/s10499-021-00694-6	C D H I	No	Title & Abstract Screening - not of interest / removed
NA	Culaba, AB; Ubando, AT; Ching, PML; Chen, WH; Chang, JS	Biofuel from Microalgae: Sustainable Pathways	SUSTAINABILITY	2020	12	19			8009	10.3390/su12198009	F	No	Title & Abstract Screening - not of interest / removed
S2	Czyrnek-Deletre, MM; Rocca, S; Agostini, A; Giuntoli, J; Murphy, JD	Life cycle assessment of seaweed biomethane, generated from seaweed sourced from integrated multi-trophic aquaculture in temperate oceanic climates	APPLIED ENERGY	2017	196		34	50		10.1016/j.apenergy.2017.03.129	B E F	Yes	Included
NA	da Silva, MG; Packer, AP; Sampaio, FG; Marani, L; Mariano, EVC; Pazianotto, RAA; Ferreira, WJ; Alvala, PC	Impact of intensive fish farming on methane emission in a tropical hydropower reservoir	CLIMATIC CHANGE	2018	150	3-4	195	210		10.1007/s10584-018-2281-4	G H	No	Title & Abstract Screening - not of interest / removed
NA	Dalal, A; Bourstein, R; Haish, N; Shenhar, I; Wallach, R; Moshelion, M	Dynamic Physiological Phenotyping of Drought-Stressed Pepper Plants Treated With Productivity-Enhancing and Survivability-Enhancing Biostimulants	FRONTIERS IN PLANT SCIENCE	2019	10				905	10.3389/fpls.2019.00905	F	No	Title & Abstract Screening - not of interest / removed
NA	Dambrine, C; Huret, M; Woillez, M; Pecquerie, L; Allal, F; Servili, A; de Pontual, H	Contribution of a bioenergetics model to investigate the growth and survival of European seabass in the Bay of Biscay - English Channel area	ECOLOGICAL MODELLING	2020	423				109007	10.1016/j.ecolmodel.2020.109007	F	No	Title & Abstract Screening - not of interest / removed
NA	Davis, J; Sonesson, U	Life cycle assessment of integrated food chains-a Swedish case study of two chicken meals	INTERNATIONAL JOURNAL OF LIFE CYCLE ASSESSMENT	2008	13	7	574	584		10.1007/s11367-008-0031-y	A F G	No	Title & Abstract Screening - not of interest / removed
NA	Davis, RP; Boyd, CE; Davis, DA	Resource sharing and resource sparing, understanding the role of production intensity and farm practices in resource use in shrimp aquaculture	OCEAN & COASTAL MANAGEMENT	2021	207				105595	10.1016/j.ocecoaman.2021.105595	F	No	Title & Abstract Screening - not of interest / removed
B4	de Alvarenga, RAF; Galindro, BM; Helpa, CD; Soares, SR	The recycling of oyster shells: An environmental analysis using Life Cycle Assessment	JOURNAL OF ENVIRONMENTAL MANAGEMENT	2012	106		102	109		10.1016/j.jenvman.2012.04.017	F	Yes	Included
NA	de Lacerda, LD; Borges, R; Ferreira, AC	Neotropical mangroves: Conservation and sustainable use in a scenario of global climate change	AQUATIC CONSERVATION-MARINE AND FRESHWATER ECOSYSTEMS	2019	29	8	1347	1364		10.1002/aqc.3119	C H	No	Title & Abstract Screening - not of interest / removed
NA	de Lacerda, LD; Ward, RD; Godoy, MDP; Meireles, AJD; Borges, R; Ferreira, AC	20-Years Cumulative Impact From Shrimp Farming on Mangroves of Northeast Brazil	FRONTIERS IN FORESTS AND GLOBAL CHANGE	2021	4				653096	10.3389/ffgc.2021.653096	C H	No	Title & Abstract Screening - not of interest / removed
NA	de Winter, NJ; Ullmann, CV; Sorensen, AM; Thibault, N; Goderis, S; Van Malderen, SJM; Snoeck, C; Goolaerts, S; Vanhaecke, F; Claeys, P	Shell chemistry of the boreal Campanian bivalve Rastellum diluvianum (Linnaeus, 1767) reveals temperature seasonality, growth rates and life cycle of an extinct Cretaceous oyster	BIOGEOSCIENCES	2020	17	11	2897	2922		10.5194/bg-17-2897-2020	G	No	Title & Abstract Screening - not of interest / removed
NA	Dekamin, M; Veisi, H; Safari, E; Liaghati, H; Khoshbakht, K; Dekamin, MG	Life cycle assessment for rainbow trout (Oncorhynchus mykiss) production systems: a case study for Iran	JOURNAL OF CLEANER PRODUCTION	2015	91		43	55		10.1016/j.jclepro.2014.12.006	F	No	Title, Abstract, & Full text check - No suitable data
NA	del Rio, PG; Gomes-Dias, JS; Rocha, CMR; Romani, A; Garrote, G; Domingues, L	Recent trends on seaweed fractionation for liquid biofuels production	BIORESOURCE TECHNOLOGY	2020	299				122613	10.1016/j.biortech.2019.122613	H	No	Title & Abstract Screening - not of interest / removed
NA	Denham, FC; Biswas, WK; Solah, VA; Howieson, JR	Greenhouse gas emissions from a Western Australian finfish supply chain	JOURNAL OF CLEANER PRODUCTION	2016	112		2079	2087		10.1016/j.jclepro.2014.11.080	A B C D E F G H I	No	Title & Abstract Screening - not of interest / removed
NA	Denham, FC; Howieson, JR; Solah, VA; Biswas, WK	Environmental supply chain management in the seafood industry: past, present and future approaches	JOURNAL OF CLEANER PRODUCTION	2015	90		82	90		10.1016/j.jclepro.2014.11.079	F	No	Title & Abstract Screening - not of interest / removed
NA	Di Marco, P; Petochi, T; Marino, G; Priori, A; Finoia, MG; Tomassetti, P; Porrello, S; Giorgi, G; Lupi, P; Bonelli, A; Parisi, G; Poli, BM	Insights into organic farming of European sea bass Dicentrarchus labrax and gilthead sea bream Sparus aurata through the assessment of environmental impact, growth performance, fish welfare and product quality	AQUACULTURE	2017	471		92	105		10.1016/j.aquaculture.2017.01.012	F	No	Title, Abstract, & Full text check - No suitable data
NA	Diana, JS	Aquaculture Production and Biodiversity Conservation	BIOSCIENCE	2009	59	1	27	38		10.1525/bio.2009.59.1.7	F	No	Title & Abstract Screening - not of interest / removed
NA	Diana, JS; Egna, HS; Chopin, T; Peterson, MS; Cao, L; Pomeroy, R; Verdegem, M; Slack, WT; Bondad-Reantaso, MG; Cabello, F	Responsible Aquaculture in 2050: Valuing Local Conditions and Human Innovations Will Be Key to Success	BIOSCIENCE	2013	63	4	255	262		10.1525/bio.2013.63.4.5	F	No	Title, Abstract, & Full text check - No suitable data
NA	Dias, AR; Teixeira, A; Lopes-Lima, M; Varandas, S; Sousa, R	From the lab to the river: Determination of ecological hosts of Anodonta anatina	AQUATIC CONSERVATION-MARINE AND FRESHWATER ECOSYSTEMS	2020	30	5	988	999		10.1002/aqc.3328	F	No	Title & Abstract Screening - not of interest / removed
NA	Dickson, R; Brigljevic, B; Lim, H; Liu, J	Maximizing the sustainability of a macroalgae biorefinery: a superstructure optimization of a volatile fatty acid platform	GREEN CHEMISTRY	2020	22	13	4174	4186		10.1039/d0gc00430h	C H	No	Title & Abstract Screening - not of interest / removed
NA	Dickson, R; Liu, J	Optimization of seaweed-based biorefinery with zero carbon emissions potential	29TH EUROPEAN SYMPOSIUM ON COMPUTER AIDED PROCESS ENGINEERING, PT A	2019	46		247	252		10.1016/B978-0-12-818634-3.50042-4	H	No	Title & Abstract Screening - not of interest / removed
NA	Ding, LK; Cheng, J; Lin, RC; Deng, C; Zhou, JH; Murphy, JD	Improving biohydrogen and biomethane co-production via two-stage dark fermentation and anaerobic digestion of the pretreated seaweed Laminaria digitata	JOURNAL OF CLEANER PRODUCTION	2020	251				119666	10.1016/j.jclepro.2019.119666	F	No	Title & Abstract Screening - not of interest / removed
NA	Donato, DC; Kauffman, JB; Murdiyarso, D; Kurnianto, S; Stidham, M; Kanninen, M	Mangroves among the most carbon-rich forests in the tropics	NATURE GEOSCIENCE	2011	4	5	293	297		10.1038/NGEO1123	H	No	Title & Abstract Screening - not of interest / removed
NA	Dong, YR; Li, Y; Kong, FL; Zhang, JL; Xi, M	Source, structural characteristics and ecological indication of dissolved organic matter extracted from sediments in the primary tributaries of the Dagu River	ECOLOGICAL INDICATORS	2020	109				105776	10.1016/j.ecolind.2019.105776	H	No	Title & Abstract Screening - not of interest / removed
NA	d'Orbcastel, ER; Blancheton, JP; Aubin, J	Towards environmentally sustainable aquaculture: Comparison between two trout farming systems using Life Cycle Assessment	AQUACULTURAL ENGINEERING	2009	40	3	113	119		10.1016/j.aquaeng.2008.12.002	F	No	Title, Abstract, & Full text check - No suitable data
NA	Dorber, M; Kuipers, K; Verones, F	Global characterization factors for terrestrial biodiversity impacts of future land inundation in Life Cycle Assessment	SCIENCE OF THE TOTAL ENVIRONMENT	2020	712				134582	10.1016/j.scitotenv.2019.134582	F	No	Title & Abstract Screening - not of interest / removed
NA	Dorber, M; Verones, F; Nakaoka, M; Sudo, K	Can we locate shrimp aquaculture areas from space? - A case study for Thailand	REMOTE SENSING APPLICATIONS-SOCIETY AND ENVIRONMENT	2020	20				100416	10.1016/j.rsase.2020.100416	I D	No	Title & Abstract Screening - not of interest / removed
NA	Douet, M	Change drivers across supply chains: the case of fishery and aquaculture in France	TRANSPORT RESEARCH ARENA TRA2016	2016	14		2830	2839		10.1016/j.trpro.2016.05.349	G	No	Title & Abstract Screening - not of interest / removed
NA	Dove, CA; Bradley, FF; Patwardhan, SV	A material characterization and embodied energy study of novel clay-alginate composite aerogels	ENERGY AND BUILDINGS	2019	184		88	98		10.1016/j.enbuild.2018.10.045	F	No	Title & Abstract Screening - not of interest / removed
NA	Draganovic, V; Jorgensen, SE; Boom, R; Jonkers, J; Riesen, G; van der Goot, AJ	Sustainability assessment of salmonid feed using energy, classical exergy and eco-exergy analysis	ECOLOGICAL INDICATORS	2013	34		277	289		10.1016/j.ecolind.2013.05.017	F	No	Title & Abstract Screening - not of interest / removed
NA	Duarte, CM; Krause-Jensen, D	Intervention Options to Accelerate Ecosystem Recovery From Coastal Eutrophication	FRONTIERS IN MARINE SCIENCE	2018	5				470	10.3389/fmars.2018.00470	H	No	Title & Abstract Screening - not of interest / removed
NA	Duarte, CM; Wu, JP; Xiao, X; Bruhn, A; Krause-Jensen, D	Can Seaweed Farming Play a Role in Climate Change Mitigation and Adaptation?	FRONTIERS IN MARINE SCIENCE	2017	4				100	10.3389/fmars.2017.00100	F	No	Title, Abstract, & Full text check - No suitable data
NA	Dullah, H; Malek, MA; Hanafiah, MM	Life Cycle Assessment of Nile Tilapia (Oreochromis niloticus) Farming in Kenyir Lake, Terengganu	SUSTAINABILITY	2020	12	6			2268	10.3390/su12062268	B E F	No	Title & Abstract Screening - not of interest / removed
NA	Dundas, SJ; Levine, AS; Lewison, RL; Doerr, AN; White, C; Galloway, AWE; Garza, C; Hazen, EL; Padilla-Gamino, J; Samhouri, JF; Spalding, A; Stier, A; White, JW	Integrating oceans into climate policy: Any green new deal needs a splash of blue	CONSERVATION LETTERS	2020	13	5			e12716	10.1111/conl.12716	E	No	Title & Abstract Screening - not of interest / removed
NA	Duperron, S; Gaudron, SM; Rodrigues, CF; Cunha, MR; Decker, C; Olu, K	An overview of chemosynthetic symbioses in bivalves from the North Atlantic and Mediterranean Sea	BIOGEOSCIENCES	2013	10	5	3241	3267		10.5194/bg-10-3241-2013	F	No	Title & Abstract Screening - not of interest / removed
NA	Eddy, S; Milantara, N; Sasmito, SD; Kajita, T; Basyuni, M	Anthropogenic Drivers of Mangrove Loss and Associated Carbon Emissions in South Sumatra, Indonesia	FORESTS	2021	12	2			187	10.3390/f12020187	H	No	Title & Abstract Screening - not of interest / removed
NA	Efroymson, RA; Pattullo, MB; MaYes, MA; Mathews, TJ; Mandal, S; Schoenung, S	Exploring the sustainability and sealing mechanisms of unlined ponds for growing algae for fuel and other commodity-scale products	RENEWABLE & SUSTAINABLE ENERGY REVIEWS	2020	121				109708	10.1016/j.rser.2020.109708	G	No	Title & Abstract Screening - not of interest / removed
NA	Eid, EM; Arshad, M; Shaltout, KH; El-Sheikh, MA; Alfarhan, AH; Pico, Y; Barcelo, D	Effect of the conversion of mangroves into shrimp farms on carbon stock in the sediment along the southern Red Sea coast, Saudi Arabia	ENVIRONMENTAL RESEARCH	2019	176				108536	10.1016/j.envres.2019.108536	H	No	Title & Abstract Screening - not of interest / removed
NA	Ellingsen, H; Aanondsen, A	Environmental impacts of wild caught cod and farmed salmon - A comparison with chicken	INTERNATIONAL JOURNAL OF LIFE CYCLE ASSESSMENT	2006	11	1	60	65		10.1065/lca2006.01.236	F	No	Title, Abstract, & Full text check - No suitable data
F12	Ellingsen, H; Olaussen, JO; Utne, IB;	Environmental analysis of the Norwegian fishery and aquaculture industry—A preliminary study focusing on farmed salmon.	Marine Policy	2009	33		479	488		10.1016/j.marpol.2008.11.003	Snowballing	Yes	Included - from other reference lists
NA	Elvira, MV; de Chavez, ER; Faustino-Eslava, DV; Espaldon, MVO; Cui, LE	Morphological Changes in Corbicula fluminea (Muller 1774) Shells from Laguna de Bay, Philippines Due to Elevated Nitrate and Hexavalent Chromium	JOURNAL OF ENVIRONMENTAL SCIENCE AND MANAGEMENT	2019			40	57			F	No	Title & Abstract Screening - not of interest / removed
NA	Elwin, A; Bukoski, JJ; Jintana, V; Robinson, EJZ; Clark, JM	Preservation and recovery of mangrove ecosystem carbon stocks in abandoned shrimp ponds	SCIENTIFIC REPORTS	2019	9				18275	10.1038/s41598-019-54893-6	G H	No	Title & Abstract Screening - not of interest / removed
NA	Epelboin, Y; Quintric, L; Guevelou, E; Boudry, P; Pichereau, V; Corporeau, C	The Kinome of Pacific Oyster Crassostrea gigas, Its Expression during Development and in Response to Environmental Factors	PLOS ONE	2016	11	5			e0155435	10.1371/journal.pone.0155435	F	No	Title & Abstract Screening - not of interest / removed
NA	Ewoukem, TE; Aubin, J; Mikolasek, O; Corson, MS; Eyango, MT; Tchoumboue, J; van der Werf, HMG; Ombredane, D	Environmental impacts of farms integrating aquaculture and agriculture in Cameroon	JOURNAL OF CLEANER PRODUCTION	2012	28		208	214		10.1016/j.jclepro.2011.11.039	F	No	Title & Abstract Screening - not of interest / removed
NA	Fan, LM; Qiu, LP; Song, C; Meng, SL; Zheng, Y; Li, DD; Hu, GD; Chen, JZ	Effects of feed input and planting of submerged aquatic vegetation on methanotrophic communities in the surface sediments of aquaculture ponds	APPLIED SOIL ECOLOGY	2019	143		10	16		10.1016/j.apsoil.2019.05.029	G	No	Title & Abstract Screening - not of interest / removed
NA	Fan, YP; Qiao, Q; Xian, CF; Xiao, Y; Fang, L	A modified ecological footprint method to evaluate environmental impacts of industrial parks	RESOURCES CONSERVATION AND RECYCLING	2017	125		293	299		10.1016/j.resconrec.2017.07.003	F	No	Title & Abstract Screening - not of interest / removed
NA	Fang, YK; Hu, Z; Zou, Y; Fan, JL; Wang, QS; Zhu, ZR	Increasing economic and environmental benefits of media-based aquaponics through optimizing aeration pattern	JOURNAL OF CLEANER PRODUCTION	2017	162		1111	1117		10.1016/j.jclepro.2017.06.158	A B E G	No	Title & Abstract Screening - not of interest / removed
NA	Farber, DA	Separated at Birth? Addressing the Twin Crises of Biodiversity and Climate Change	ECOLOGY LAW QUARTERLY	2015	42	4	841	888			G H	No	Title & Abstract Screening - not of interest / removed
NA	Farmery, A; Gardner, C; Green, BS; Jennings, S; Watson, R	Life cycle assessment of wild capture prawns: expanding sustainability considerations in the Australian Northern Prawn Fishery	JOURNAL OF CLEANER PRODUCTION	2015	87		96	104		10.1016/j.jclepro.2014.10.063	A F G	No	Title & Abstract Screening - not of interest / removed
NA	Farmery, AK; Gardner, C; Green, BS; Jennings, S; Watson, RA	Domestic or imported? An assessment of carbon footprints and sustainability of seafood consumed in Australia	ENVIRONMENTAL SCIENCE & POLICY	2015	54		35	43		10.1016/j.envsci.2015.06.007	A C D F G H I	No	Title & Abstract Screening - not of interest / removed
NA	Farmery, AK; Gardner, C; Jennings, S; Green, BS; Watson, RA	Assessing the inclusion of seafood in the sustainable diet literature	FISH AND FISHERIES	2017	18	3	607	618		10.1111/faf.12205	A F G	No	Title & Abstract Screening - not of interest / removed
NA	Farmery, AK; Hendrie, GA; O'Kane, G; McManus, A; Green, BS	Sociodemographic Variation in Consumption Patterns of Sustainable and Nutritious Seafood in Australia	FRONTIERS IN NUTRITION	2018	5				118	10.3389/fnut.2018.00118	A G	No	Title & Abstract Screening - not of interest / removed
NA	Fasahati, P; Liu, JJ	Application of MixAlco (R) processes for mixed alcohol production from brown algae: Economic, energy, and carbon footprint assessments	FUEL PROCESSING TECHNOLOGY	2016	144		262	273		10.1016/j.fuproc.2016.01.008	E G H I	No	Title & Abstract Screening - not of interest / removed
NA	FAST, AW	OCEAN THERMAL-ENERGY CONVERSION (OTEC) AND OTEC AQUACULTURE	REVIEWS IN AQUATIC SCIENCES	1991	5	3-4	333	385			C H	No	Title & Abstract Screening - not of interest / removed
NA	FELLER, RJ; STANCYK, SE; COULL, BC; EDWARDS, DG	RECRUITMENT OF POLYCHAETES AND BIVALVES - LONG-TERM ASSESSMENT OF PREDICTABILITY IN A SOFT-BOTTOM HABITAT	MARINE ECOLOGY PROGRESS SERIES	1992	87	3	227	238		10.3354/meps087227	F	No	Title & Abstract Screening - not of interest / removed
NA	Feng, JF; Liu, YB; Li, FB; Zhou, XY; Xu, CC; Fang, FP	Effect of phosphorus and potassium addition on greenhouse gas emissions and nutrient utilization of a rice-fish co-culture system	ENVIRONMENTAL SCIENCE AND POLLUTION RESEARCH							10.1007/s11356-020-12064-5	E G	No	Title & Abstract Screening - not of interest / removed
NA	Fernandes, JA; Papathanasopoulou, E; Hattam, C; Queiros, AM; Cheung, WWWL; Yool, A; Artioli, Y; Pope, EC; Flynn, KJ; Merino, G; Calosi, P; Beaumont, N; Austen, MC; Widdicombe, S; Barange, M	Estimating the ecological, economic and social impacts of ocean acidification and warming on UK fisheries	FISH AND FISHERIES	2017	18	3	389	411		10.1111/faf.12183	H	No	Title & Abstract Screening - not of interest / removed
NA	Fernandez, PA; Leal, PP; Henriquez, LA	Co-culture in marine farms: macroalgae can act as chemical refuge for shell-forming molluscs under an ocean acidification scenario	PHYCOLOGIA	2019	58	5	542	551		10.1080/00318884.2019.1628576	I	No	Title & Abstract Screening - not of interest / removed
NA	Filote, C; Santos, SCR; Popa, VI; Botelho, CMS; Volf, I	Biorefinery of marine macroalgae into high-tech bioproducts: a review	ENVIRONMENTAL CHEMISTRY LETTERS	2021	19	2	969	1000		10.1007/s10311-020-01124-4	F	No	Title & Abstract Screening - not of interest / removed
NA	Fitwi, BS	Environmental evaluation of aquaculture using life cycle assessment (LCA)	ZUCHTUNGSKUNDE	2013	85	1	76	77			F	No	Title & Abstract Screening - not of interest / removed
NA	Flachowsky, G; Sudekum, KH; Meyer, U	Protein of Animal Origin: Are there Alternatives?	ZUCHTUNGSKUNDE	2019	91	3	178	213			A C D F G H I	No	Title & Abstract Screening - not of interest / removed
NA	Flickinger, DL; Costa, GA; Dantas, DP; Proenca, DC; David, FS; Durborow, RM; Moraes-Valenti, P; Valenti, WC	The budget of carbon in the farming of the Amazon river prawn and tambaqui fish in earthen pond monoculture and integrated multitrophic systems	AQUACULTURE REPORTS	2020	17				100340	10.1016/j.aqrep.2020.100340	H	No	Title & Abstract Screening - not of interest / removed
NA	Forchino, AA; Gennotte, V; Maiolo, S; Brigolin, D; Melard, C; Pastres, R	Eco-designing Aquaponics: a case study of an experimental production system in Belgium	25TH CIRP LIFE CYCLE ENGINEERING (LCE) CONFERENCE	2018	69		546	550		10.1016/j.procir.2017.11.064	F	No	Title & Abstract Screening - not of interest / removed
NA	Forchino, AA; Lourguioui, H; Brigolin, D; Pastres, R	Aquaponics and sustainability: The comparison of two different aquaponic techniques using the Life Cycle Assessment (LCA)	AQUACULTURAL ENGINEERING	2017	77		80	88		10.1016/j.aquaeng.2017.03.002	F	No	Title & Abstract Screening - not of interest / removed
NA	Ford, JS; Pelletier, NL; Ziegler, F; Scholz, AJ; Tyedmers, PH; Sonesson, U; Kruse, SA; Silverman, H	Proposed Local Ecological Impact Categories and Indicators for Life Cycle Assessment of Aquaculture A Salmon Aquaculture Case Study	JOURNAL OF INDUSTRIAL ECOLOGY	2012	16	2	254	265		10.1111/j.1530-9290.2011.00410.x	F	No	Title & Abstract Screening - not of interest / removed
NA	Fossmark, RO; Vadstein, O; Rosten, TW; Bakke, I; Koseto, D; Bugten, AV; Helberg, GA; Nesje, J; Jorgensen, NOG; Raspati, G; Azrague, K; Osterhus, SW; Attramadal, KJK	Effects of reduced organic matter loading through membrane filtration on the microbial community dynamics in recirculating aquaculture systems (RAS) with Atlantic salmon parr (Salmo salar)	AQUACULTURE	2020	524				735268	10.1016/j.aquaculture.2020.735268	F	No	Title & Abstract Screening - not of interest / removed
NA	Frei, M; Becker, K	Integrated rice-fish culture: Coupled production saves resources	NATURAL RESOURCES FORUM	2005	29	2	135	143		10.1111/j.1477-8947.2005.00122.x	G	No	Title & Abstract Screening - not of interest / removed
NA	Freon, P; Durand, H; Avadi, A; Huaranca, S; Moreyra, RO	Life cycle assessment of three Peruvian fishmeal plants: Toward a cleaner production	JOURNAL OF CLEANER PRODUCTION	2017	145		50	63		10.1016/j.jclepro.2017.01.036	F	No	Title & Abstract Screening - not of interest / removed
NA	Froehlich, HE; Afflerbach, JC; Frazier, M; Halpern, BS	Blue Growth Potential to Mitigate Climate Change through Seaweed Offsetting	CURRENT BIOLOGY	2019	29	18	3087	+		10.1016/j.cub.2019.07.041	G H	No	Title, Abstract, & Full text check - No suitable data
NA	Froehlich, HE; Gentry, RR; Halpern, BS	Conservation aquaculture: Shifting the narrative and paradigm of aquaculture's role in resource management	BIOLOGICAL CONSERVATION	2017	215		162	168		10.1016/j.biocon.2017.09.012	A G	No	Title & Abstract Screening - not of interest / removed
B5	Fry, J	Carbon Footprint of Scottish Suspended Mussels and Intertidal Oysters	Environmental Resources Management on behalf of Scottish Aquaculture Research Forum (SARF), Scotland, UK.	2012			1	55		http://www.sarf.org.uk	Snowballing	Yes	Included - from other reference lists
S3	Fry, JM; Joyce, PJ; Aumonier, S	Carbon Footprint of Seaweed as a Biofuel	Prepared by Environmental Resources Management Limited (ERM), London for the Crown Estate, 64. ISBN 978-1-906410-37-7	2012			1	64		https://www.thecrownestate.co.uk/	Snowballing	Yes	Included - from other reference lists
NA	Fu, XG; Wang, J; Wen, HG; Wang, ZW; Zeng, SQ; Song, CY; Chen, WB; Wan, YL	A possible link between the Carnian Pluvial Event, global carbon-cycle perturbation, and volcanism: New data from the Qinghai-Tibet Plateau	GLOBAL AND PLANETARY CHANGE	2020	194				103300	10.1016/j.gloplacha.2020.103300	H	No	Title & Abstract Screening - not of interest / removed
NA	Fuhrmann, MM; Pedersen, T; Nilssen, EM	Trophic niche of the invasive red king crab Paralithodes camtschaticus in a benthic food web	MARINE ECOLOGY PROGRESS SERIES	2017	565		113	129		10.3354/meps12023	F	No	Title & Abstract Screening - not of interest / removed
NA	Gallego, V; Asturiano, JF	Sperm motility in fish: technical applications and perspectives through CASA-Mot systems	REPRODUCTION FERTILITY AND DEVELOPMENT	2018	30	6	820	832		10.1071/RD17460	F	No	Title & Abstract Screening - not of interest / removed
NA	Gallego-Alarcon, I; Fonseca, CR; Garcia-Pulido, D; Diaz-Delgado, C	Proposal and assessment of an aquaculture recirculation system for trout fed with harvested rainwater	AQUACULTURAL ENGINEERING	2019	87				102021	10.1016/j.aquaeng.2019.102021	F	No	Title & Abstract Screening - not of interest / removed
NA	Galvan-Arzola, U; Moreno-Medina, CU; Lucho-Chigo, R; Rodriguez-Rosales, MDJ; Valencia-Vazquez, R	Biochemical methane potential of residual biomass for energy generation	ENVIRONMENTAL TECHNOLOGY	2021	42	8	1165	1178		10.1080/09593330.2019.1660412	G	No	Title & Abstract Screening - not of interest / removed
NA	Gao, G; Burgess, JG; Wu, M; Wang, SJ; Gao, KS	Using macroalgae as biofuel: current opportunities and challenges	BOTANICA MARINA	2020	63	4	355	370		10.1515/bot-2019-0065	F G	No	Title & Abstract Screening - not of interest / removed
NA	Gao, YW; Svec, RA; Morgan, J; Dettman, DL	Isotopic records on the massive death of sea scallops in Vancouver Island of Canada	APPLIED GEOCHEMISTRY	2018	97		256	262		10.1016/j.apgeochem.2018.08.031	H	No	Title & Abstract Screening - not of interest / removed
NA	Garate, M; Moseman-Valtierra, S; Moen, A	Potential nitrous oxide production by marine shellfish in response to warming and nutrient enrichment	MARINE POLLUTION BULLETIN	2019	146		236	246		10.1016/j.marpolbul.2019.06.025	G	No	Title & Abstract Screening - not of interest / removed
NA	Garcia-Montero, LG; Manzano, P; Alwanney, D; Valverde-Asenjo, I; Alvarez-Lafuente, A; Benito-Matias, LF; Parlade, X; Ortuno, S; Morcillo, M; Gasco, A; Calderon-Guerrero, C; Mauro, F; Mendez, M; Sanchez-Medina, A; Andres, MP; Quintana, JR; Menta, C; Pinto, S; Pinto, L; Pita, P; Turkmen, C; Pascual, C; Ayuga, E; Torrent, F; Robredo, JC; Martin-Ortega, P; Pera, J; Gomez, L; Almendros, G; Colinas, C;…	Towards Integrated Understanding of the Rhizosphere Phenomenon as Ecological Driver: Can Rhizoculture Improve Agricultural and Forestry Systems?	SOIL BIOLOGICAL COMMUNITIES AND ECOSYSTEM RESILIENCE	2017			43	75		10.1007/978-3-319-63336-7_4	F	No	Title & Abstract Screening - not of interest / removed
NA	Garrido, D; Varo, I; Morales, AE; Hidalgo, MC; Navarro, JC; Hontoria, F; Monroig, O; Iglesias, J; Otero, JJ; Estevez, A; Perez, J; Martin, MV; Rodriguez, C; Almansa, E; Cardenete, G	Assessment of stress and nutritional biomarkers in cultured Octopus vulgaris paralarvae: Effects of geographical origin and dietary regime	AQUACULTURE	2017	468		558	568		10.1016/j.aquaculture.2016.11.023	F	No	Title & Abstract Screening - not of interest / removed
NA	Gazeau, F; Quiblier, C; Jansen, JM; Gattuso, JP; Middelburg, JJ; Heip, CHR	Impact of elevated CO2 on shellfish calcification	GEOPHYSICAL RESEARCH LETTERS	2007	34	7			L07603	10.1029/2006GL028554	H	No	Title & Abstract Screening - not of interest / removed
NA	Geada, P; Moreira, C; Silva, M; Nunes, R; Madureira, L; Rocha, CMR; Pereira, RN; Vicente, AA; Teixeira, JA	Algal proteins: Production strategies and nutritional and functional properties	BIORESOURCE TECHNOLOGY	2021	332				125125	10.1016/j.biortech.2021.125125	H I	No	Title & Abstract Screening - not of interest / removed
NA	Gegg, P; Wells, V	The development of seaweed-derived fuels in the UK: An analysis of stakeholder issues and public perceptions	ENERGY POLICY	2019	133				110924	10.1016/j.enpol.2019.110924	F	No	Title & Abstract Screening - not of interest / removed
NA	Gephart, JA; Davis, KF; Emery, KA; Leach, AM; Galloway, JN; Pace, ML	The environmental cost of subsistence: Optimizing diets to minimize footprints	SCIENCE OF THE TOTAL ENVIRONMENT	2016	553		120	127		10.1016/j.scitotenv.2016.02.050	A C D G H I	No	Title & Abstract Screening - not of interest / removed
NA	Gephart, JA; Troell, M; Henriksson, PJG; Beveridge, MCM; Verdegem, M; Metian, M; Mateos, LD; Deutsch, L	The 'seafood gap' in the food-water nexus literature-issues surrounding freshwater use in seafood production chains	ADVANCES IN WATER RESOURCES	2017	110		505	514		10.1016/j.advwatres.2017.03.025	F	No	Title & Abstract Screening - not of interest / removed
NA	Ghamkhar, R; Boxman, SE; Main, KL; Zhang, Q; Trotz, MA; Hicks, A	Life cycle assessment of aquaculture systems: Does burden shifting occur with an increase in production intensity?	AQUACULTURAL ENGINEERING	2021	92				102130	10.1016/j.aquaeng.2020.102130	F	No	Title, Abstract, & Full text check - No suitable data
NA	Ghamkhar, R; Hartleb, C; Wu, F; Hicks, A	Life cycle assessment of a cold weather aquaponic food production system	JOURNAL OF CLEANER PRODUCTION	2020	244				118767	10.1016/j.jclepro.2019.118767	A F G	No	Title & Abstract Screening - not of interest / removed
NA	Ghamkhar, R; Hicks, A	Comparative environmental impact assessment of aquafeed production: Sustainability implications of forage fish meal and oil free diets	RESOURCES CONSERVATION AND RECYCLING	2020	161				104849	10.1016/j.resconrec.2020.104849	F	No	Title & Abstract Screening - not of interest / removed
S4	Ghosh, A; Anand, KGV; Seth, A	Life cycle impact assessment of seaweed based biostimulant production from onshore cultivated Kappaphycus alvarezii (Doty) Doty ex Silva-Is it environmentally sustainable?	ALGAL RESEARCH-BIOMASS BIOFUELS AND BIOPRODUCTS	2015	12		513	521		10.1016/j.algal.2015.10.015	F	Yes	Included
NA	Ghosh, A; Misra, S; Bhattacharyya, R; Sarkar, A; Singh, AK; Tyagi, VC; Kumar, RV; Meena, VS	Agriculture, dairy and fishery farming practices and greenhouse gas emission footprint: a strategic appraisal for mitigation	ENVIRONMENTAL SCIENCE AND POLLUTION RESEARCH	2020	27	10	10160	10184		10.1007/s11356-020-07949-4	A	No	Title, Abstract, & Full text check - No suitable data
NA	Ghosh, S; Greiserman, S; Chemodanov, A; Slegers, PM; Belgorodsky, B; Epstein, M; Kribus, A; Gozin, M; Chen, GQ; Golberg, A	Polyhydroxyalkanoates and biochar from green macroalgal Ulva sp. biomass subcritical hydrolysates: Process optimization and a priori economic and greenhouse emissions break-even analysis	SCIENCE OF THE TOTAL ENVIRONMENT	2021	770				145281	10.1016/j.scitotenv.2021.145281	G	No	Title & Abstract Screening - not of interest / removed
NA	Goni, O; Langowski, L; Feeney, E; Quille, P; O'Connell, S	Reducing Nitrogen Input in Barley Crops While Maintaining Yields Using an Engineered Biostimulant Derived From Ascophyllum nodosum to Enhance Nitrogen Use Efficiency	FRONTIERS IN PLANT SCIENCE	2021	12				664682	10.3389/fpls.2021.664682	E	No	Title & Abstract Screening - not of interest / removed
F13	Gonzalez-Garcia, S; Villanueva-Rey, P; Feijoo, G; Moreira, MT	Estimating Carbon Footprint Under an Intensive Aquaculture Regime	Sustainable Aquaculture. Applied Environmental Science and Engineering for a Sustainable Future. Springer, Cham. Hai F., Visvanathan C., Boopathy R. (eds)	2018						10.1007/978-3-319-73257-2_8	Snowballing	Yes	Included - from other reference lists
NA	Graf, DL; Cummings, KS	Review of the systematics and global diversity of freshwater mussel species (Bivalvia : Unionoida)	JOURNAL OF MOLLUSCAN STUDIES	2007	73		291	314		10.1093/mollus/eym029	F	No	Title & Abstract Screening - not of interest / removed
NA	Greenfeld, A; Becker, N; McIlwain, J; Fotedar, R; Bornman, JF	Economically viable aquaponics? Identifying the gap between potential and current uncertainties	REVIEWS IN AQUACULTURE	2019	11	3	848	862		10.1111/raq.12269	F	No	Title & Abstract Screening - not of interest / removed
NA	Grillenzoni, C; Monegatti, P; Turco, E; Conti, S; Fioroni, C; Fontana, D; Salocchi, AC	Paleoenvironmental evolution in a high-stressed cold-seep system (Vicchio Marls, Miocene, northern Apennines, Italy)	PALAEOGEOGRAPHY PALAEOCLIMATOLOGY PALAEOECOLOGY	2017	487		37	50		10.1016/j.palaeo.2017.08.017	H	No	Title & Abstract Screening - not of interest / removed
NA	Groenveld, T; Lazarovitch, N; Kohn, YY; Gelfand, I	Environmental Tradeoffs between Nutrient Recycling and Greenhouse Gases Emissions in an Integrated Aquaculture- Agriculture System	ENVIRONMENTAL SCIENCE & TECHNOLOGY	2020	54	15	9584	9592		10.1021/acs.est.0c00869	B C D E G H I	No	Title & Abstract Screening - not of interest / removed
NA	Gunkel, G; Sobral, M	Re-oligotrophication as a challenge for tropical reservoir management with reference to Itaparica Reservoir, Sao Francisco, Brazil	WATER SCIENCE AND TECHNOLOGY	2013	67	4	708	714		10.2166/wst.2012.583	A G	No	Title & Abstract Screening - not of interest / removed
NA	Guo, YX; Wang, YD; Chen, SF; Zheng, SN; Guo, CC; Xue, DM; Kuzyakov, Y; Wang, ZL	Inventory of Spatio-Temporal Methane Emissions from Livestock and Poultry Farming in Beijing	SUSTAINABILITY	2019	11	14			3858	10.3390/su11143858	G	No	Title & Abstract Screening - not of interest / removed
NA	Hai, ATN; Speelman, S	Economic-environmental trade-offs in marine aquaculture: The case of lobster farming in Vietnam	AQUACULTURE	2020	516				734593	10.1016/j.aquaculture.2019.734593	F	No	Title & Abstract Screening - not of interest / removed
NA	Hall, ER; Wickes, L; Burnett, LE; Scott, GI; Hernandez, D; Yates, KK; Barbero, L; Reimer, JJ; Baalousha, M; Mintz, J; Cai, WJ; Craig, JK; DeVoe, MR; Fisher, WS; Hathaway, TK; Jewett, EB; Johnson, Z; Keener, P; Mordecai, RS; Noakes, S; Phillips, C; Sandifer, PA; Schnetzer, A; Styron, J	Acidification in the US Southeast: Causes, Potential Consequences and the Role of the Southeast Ocean and Coastal Acidification Network	FRONTIERS IN MARINE SCIENCE	2020	7				548	10.3389/fmars.2020.00548	H	No	Title & Abstract Screening - not of interest / removed
B6	Hall, SJ; Delaporte, A; Phillips, MJ; Beveridge, M; O’Keefe, M	Blue Frontiers: Managing the Environmental Costs of Aquaculture	The WorldFish Center, Penang, Malaysia	2011			1	103		http://www.worldfi shcenter.org/global_aquaculture/	Snowballing	Yes	Included - from other reference lists
NA	Hall-Spencer, JM; Harvey, BP	Ocean acidification impacts on coastal ecosystem services due to habitat degradation	EMERGING TOPICS IN LIFE SCIENCES	2019	3	2	197	206		10.1042/ETLS20180117	H	No	Title & Abstract Screening - not of interest / removed
NA	Hambly, AC; Arvin, E; Pedersen, LF; Pedersen, PB; Seredynska-Sobecka, B; Stedmon, CA	Characterising organic matter in recirculating aquaculture systems with fluorescence EEM spectroscopy	WATER RESEARCH	2015	83		112	120		10.1016/j.watres.2015.06.037	H	No	Title & Abstract Screening - not of interest / removed
NA	Hamilton, SE; Lovette, J	Ecuador's Mangrove Forest Carbon Stocks: A Spatiotemporal Analysis of Living Carbon Holdings and Their Depletion since the Advent of Commercial Aquaculture	PLOS ONE	2015	10	3			e0118880	10.1371/journal.pone.0118880	H	No	Title & Abstract Screening - not of interest / removed
NA	Han, TT; Jiang, ZJ; Fang, JG; Zhang, JH; Mao, YZ; Zou, J; Huang, Y; Wang, DZ	Carbon dioxide fixation by the seaweed Gracilaria lemaneiformis in integrated multi-trophic aquaculture with the scallop Chlamys farreri in Sanggou Bay, China	AQUACULTURE INTERNATIONAL	2013	21	5	1035	1043		10.1007/s10499-012-9610-9	H	No	Title & Abstract Screening - not of interest / removed
NA	Han, W; Clarke, W; Pratt, S	Composting of waste algae: A review	WASTE MANAGEMENT	2014	34	7	1148	1155		10.1016/j.wasman.2014.01.019	H I	No	Title & Abstract Screening - not of interest / removed
NA	Han, W; Clarke, W; Pratt, S	Stabilisation of microalgae: Iodine mobilisation under aerobic and anaerobic conditions	BIORESOURCE TECHNOLOGY	2015	193		219	226		10.1016/j.biortech.2015.06.063	H	No	Title & Abstract Screening - not of interest / removed
NA	Hanjra, MA; Blackwell, J; Carr, G; Zhang, FH; Jackson, TM	Wastewater irrigation and environmental health: Implications for water governance and public policy	INTERNATIONAL JOURNAL OF HYGIENE AND ENVIRONMENTAL HEALTH	2012	215	3	255	269		10.1016/j.ijheh.2011.10.003	I	No	Title & Abstract Screening - not of interest / removed
NA	Harkes, IHT; Drengstig, A; Kumara, MP; Jayasinghe, JMPK; Huxham, M	Shrimp aquaculture as a vehicle for Climate Compatible Development in Sri Lanka. The case of Puttalam Lagoon	MARINE POLICY	2015	61		273	283		10.1016/j.marpol.2015.08.003	E	No	Title & Abstract Screening - not of interest / removed
NA	Hautmann, M; Benton, MJ; Tomasovych, A	Catastrophic ocean acidification at the Triassic-Jurassic boundary	NEUES JAHRBUCH FUR GEOLOGIE UND PALAONTOLOGIE-ABHANDLUNGEN	2008	249	1	119	127		10.1127/0077-7749/2008/0249-0119	H	No	Title & Abstract Screening - not of interest / removed
NA	Heery, EC; Lian, KY; Loke, LHL; Tan, HTW; Todd, PA	Evaluating seaweed farming as an eco-engineering strategy for 'blue' shoreline infrastructure	ECOLOGICAL ENGINEERING	2020	152				105857	10.1016/j.ecoleng.2020.105857	F	No	Title, Abstract, & Full text check - No suitable data
NA	Hegarty, RS	Livestock nutrition - a perspective on future needs in a resource-challenged planet	ANIMAL PRODUCTION SCIENCE	2012	52	6-7	406	415		10.1071/AN11346	G	No	Title & Abstract Screening - not of interest / removed
NA	Heilpern, SA; Fiorella, K; Canas, C; Flecker, AS; Moya, L; Naeem, S; Sethi, SA; Uriarte, M; DeFries, R	Substitution of inland fisheries with aquaculture and chicken undermines human nutrition in the Peruvian Amazon	NATURE FOOD	2021	2	3	192	197		10.1038/s43016-021-00242-8	A G	No	Title & Abstract Screening - not of interest / removed
NA	Heinemann, A; Fietzke, J; Melzner, F; Bohm, F; Thomsen, J; Garbe-Schonberg, D; Eisenhauer, A	Conditions of Mytilus edulis extracellular body fluids and shell composition in a pH-treatment experiment: Acid-base status, trace elements and delta B-11	GEOCHEMISTRY GEOPHYSICS GEOSYSTEMS	2012	13				Q01005	10.1029/2011GC003790	H	No	Title & Abstract Screening - not of interest / removed
NA	Heinonen, J; Kukkonen, JVK; Holopainen, IJ	The effects of parasites and temperature on the accumulation of xenobiotics in a freshwater clam	ECOLOGICAL APPLICATIONS	1999	9	2	475	481		10.1890/1051-0761(1999)009[0475:TEOPAT]2.0.CO;2	F	No	Title & Abstract Screening - not of interest / removed
NA	Heisterkamp, IM; Schramm, A; de Beer, D; Stief, P	Nitrous oxide production associated with coastal marine invertebrates	MARINE ECOLOGY PROGRESS SERIES	2010	415		1	9		10.3354/meps08727	G	No	Title & Abstract Screening - not of interest / removed
NA	Heisterkamp, IM; Schramm, A; de Beer, D; Stief, P	Direct Nitrous Oxide Emission from the Aquacultured Pacific White Shrimp (Litopenaeus vannamei)	APPLIED AND ENVIRONMENTAL MICROBIOLOGY	2016	82	13	4028	4034		10.1128/AEM.00396-16	F G	No	Title & Abstract Screening - not of interest / removed
NA	Helmes, RJK; Lopez-Contreras, AM; Benoit, M; Abreu, H; Maguire, J; Moejes, F; van den Burg, SWK	Environmental Impacts of Experimental Production of Lactic Acid for Bioplastics from Ulva spp.	SUSTAINABILITY	2018	10	7			2462	10.3390/su10072462	F	No	Title & Abstract Screening - not of interest / removed
NA	Henares, MNP; Medeiros, MV; Camargo, AFM	Overview of strategies that contribute to the environmental sustainability of pond aquaculture: rearing systems, residue treatment, and environmental assessment tools	REVIEWS IN AQUACULTURE	2020	12	1	453	470		10.1111/raq.12327	F	No	Title & Abstract Screening - not of interest / removed
NA	Henriksson, PJG; Banks, LK; Suri, SK; Pratiwi, TY; Fatan, NA; Troell, M	Indonesian aquaculture futures-identifying interventions for reducing environmental impacts	ENVIRONMENTAL RESEARCH LETTERS	2019	14	12			124062	10.1088/1748-9326/ab4b79	F I D	No	Title & Abstract Screening - not of interest / removed
NA	Henriksson, PJG; Belton, B; Murshed-e-Jahan, K; Rico, A	Measuring the potential for sustainable intensification of aquaculture in Bangladesh using life cycle assessment	PROCEEDINGS OF THE NATIONAL ACADEMY OF SCIENCES OF THE UNITED STATES OF AMERICA	2018	115	12	2958	2963		10.1073/pnas.1716530115	A B E F G	No	Title, Abstract, & Full text check - No suitable data
NA	Henriksson, PJG; Dickson, M; Allah, AN; Al-Kenawy, D; Phillips, M	Benchmarking the environmental performance of best management practice and genetic improvements in Egyptian aquaculture using life cycle assessment	AQUACULTURE	2017	468		53	59		10.1016/j.aquaculture.2016.09.051	F	No	Title & Abstract Screening - not of interest / removed
NA	Henriksson, PJG; Guinee, JB; Kleijn, R; de Snoo, GR	Life cycle assessment of aquaculture systems-a review of methodologies	INTERNATIONAL JOURNAL OF LIFE CYCLE ASSESSMENT	2012	17	3	304	313		10.1007/s11367-011-0369-4	F	No	Title & Abstract Screening - not of interest / removed
NA	Henriksson, PJG; Jarvio, N; Jonell, M; Guinee, JB; Troell, M	The devil is in the details - the carbon footprint of a shrimp	FRONTIERS IN ECOLOGY AND THE ENVIRONMENT	2018	16	1	10	11		10.1002/fee.1748	I	No	Title & Abstract Screening - not of interest / removed
NA	Henriksson, PJG; Rico, A; Zhang, W; Ahmad-Al-Nahid, S; Newton, R; Phan, LT; Zhang, ZF; Jaithiang, J; Dao, HM; Phu, TM; Little, DC; Murray, FJ; Satapornvanit, K; Liu, LP; Liu, QG; Haque, MM; Kruijssen, F; de Snoo, GR; Heijungs, R; van Bodegom, PM; Guinee, JB	Comparison of Asian Aquaculture Products by Use of Statistically Supported Life Cycle Assessment	ENVIRONMENTAL SCIENCE & TECHNOLOGY	2015	49	24	14176	14183		10.1021/acs.est.5b04634	F	No	Title & Abstract Screening - not of interest / removed
F14	Henriksson, PJG; Tran, N; Mohan, CV; Chan, CY; Rodriguez, UP; Suri, S; Mateos, LD; Utomo, NBP; Hall, S; Phillips, MJ	Indonesian aquaculture futures - Evaluating environmental and socioeconomic potentials and limitations	JOURNAL OF CLEANER PRODUCTION	2017	162		1482	1490		10.1016/j.jclepro.2017.06.133	F	Yes	Included
NA	Henry, JQ; Lesoway, MP; Perry, KJ	An automated aquatic rack system for rearing marine invertebrates	BMC BIOLOGY	2020	18	1			46	10.1186/s12915-020-00772-w	F	No	Title & Abstract Screening - not of interest / removed
NA	Heo, JB; Lee, YS; Chung, CH	Toward Sustainable Hydroxymethylfurfural Production Using Seaweeds	TRENDS IN BIOTECHNOLOGY	2020	38	5	487	496		10.1016/j.tibtech.2020.01.010	H	No	Title & Abstract Screening - not of interest / removed
NA	Herrera, A; D' Imporzano, G; Fernandez, FGA; Adani, F	Sustainable production of microalgae in raceways: Nutrients and water management as key factors influencing environmental impacts	JOURNAL OF CLEANER PRODUCTION	2021	287				125005	10.1016/j.jclepro.2020.125005	F	No	Title & Abstract Screening - not of interest / removed
NA	Hershey, NR; Nandan, SB; Jayachandran, PR; Vijay, A; Vasu, KN; Sudheesh, V	Nitrous oxide flux from a Tropical estuarine system (Cochin estuary, India)	REGIONAL STUDIES IN MARINE SCIENCE	2019	30				100725	10.1016/j.rsma.2019.100725	G H	No	Title & Abstract Screening - not of interest / removed
NA	Hessami, MJ; Salleh, A; Phang, SM	Bioethanol a by-product of agar and carrageenan production industry from the tropical red seaweeds, Gracilaria manilaensis and Kappaphycus alvarezii	IRANIAN JOURNAL OF FISHERIES SCIENCES	2020	19	2	942	960		10.22092/ijfs.2018.117104	G	No	Title & Abstract Screening - not of interest / removed
F15	Hilborn, R; Banobi, J; Hall, SJ; Pucylowski, T; Walsworth, TE	The environmental cost of animal source foods	FRONTIERS IN ECOLOGY AND THE ENVIRONMENT	2018	16	6	329	335		10.1002/fee.1822	A G	Yes	Included
NA	Hilmi, N; Allemand, D; Jeffree, RA; Orr, JC	Future Economic Impacts of Ocean Acidification on Mediterranean Seafood: First Assessment Summary	MEDCOAST 09: NINTH INTERNATIONAL CONFERENCE ON THE MEDITERRANEAN COASTAL ENVIRONMENT, VOLS 1 AND 2	2009			597	+			H	No	Title & Abstract Screening - not of interest / removed
NA	Ho, L; Goethals, P	Research hotspots and current challenges of lakes and reservoirs: a bibliometric analysis	SCIENTOMETRICS	2020	124	1	603	631		10.1007/s11192-020-03453-1	A G	No	Title & Abstract Screening - not of interest / removed
F16	Hognes, ES; Ziegler, F; Sund, V	Carbon footprint and area use of farmed Norwegian salmon	Report A22471. SINTEF Ocean AS, Norway.	2011			1	30		https://sintef.brage.unit.no/sintef-xmlui/bitstream/handle/11250/2479729/A22471-+Carbon+footprint+and+area+use+of+farmed+Norwegian+salmon+-+FINAL+REPORT-Erik+Skontorp+Hognes.pdf?sequence=1	Snowballing	Yes	Included - from other reference lists
NA	Holmer, M	Environmental issues of fish farming in offshore waters: perspectives, concerns and research needs	AQUACULTURE ENVIRONMENT INTERACTIONS	2010	1	1	57	70		10.3354/aei00007	I D	No	Title, Abstract, & Full text check - No suitable data
NA	Hossaini, R; Chipperfield, MP; Montzka, SA; Rap, A; Dhomse, S; Feng, W	Efficiency of short-lived halogens at influencing climate through depletion of stratospheric ozone	NATURE GEOSCIENCE	2015	8	3	186	190		10.1038/NGEO2363	G	No	Title & Abstract Screening - not of interest / removed
NA	Hou, HC; Shao, S; Zhang, Y; Kang, H; Qin, CL; Sun, XY; Zhang, SS	Life cycle assessment of sea cucumber production: A case study, China	JOURNAL OF CLEANER PRODUCTION	2019	213		158	164		10.1016/j.jclepro.2018.12.141	F	No	Title & Abstract Screening - not of interest / removed
NA	Hou, HC; Shao, S; Zhang, Y; Sun, DL; Yang, QY; Qin, CL; Sun, XY	Cleaner Production assessment for sea cucumber aquaculture: methodology and case studies in Dalian, China	CLEAN TECHNOLOGIES AND ENVIRONMENTAL POLICY	2019	21	9	1751	1763		10.1007/s10098-019-01746-5	F	No	Title & Abstract Screening - not of interest / removed
NA	Hu, BB; Xu, XF; Zhang, JF; Wang, TL; Meng, WQ; Wang, DQ	Diurnal variations of greenhouse gases emissions from reclamation mariculture ponds	ESTUARINE COASTAL AND SHELF SCIENCE	2020	237				106677	10.1016/j.ecss.2020.106677	G H	No	Title & Abstract Screening - not of interest / removed
NA	Hu, LJ; Xu, N; Liang, J; Li, ZC; Chen, LZ; Zhao, F	Advancing the Mapping of Mangrove Forests at National-Scale Using Sentinel-1 and Sentinel-2 Time-Series Data with Google Earth Engine: A Case Study in China	REMOTE SENSING	2020	12	19			3120	10.3390/rs12193120	H	No	Title & Abstract Screening - not of interest / removed
NA	Hu, NJ; Liu, CH; Chen, Q; Zhu, LQ	Life cycle environmental impact assessment of rice-crayfish integrated system: A case study	JOURNAL OF CLEANER PRODUCTION	2021	280				124440	10.1016/j.jclepro.2020.124440	F	No	Title & Abstract Screening - not of interest / removed
NA	Hu, YP; Gao, ZJ; Luo, JF	Fluorescence detection of malachite green in fish tissue using red emissive Se,N,Cl-doped carbon dots	FOOD CHEMISTRY	2021	335				127677	10.1016/j.foodchem.2020.127677	H	No	Title & Abstract Screening - not of interest / removed
NA	Hu, Z; Lee, JW; Chandran, K; Kim, S; Khanal, SK	Nitrous Oxide (N2O) Emission from Aquaculture: A Review	ENVIRONMENTAL SCIENCE & TECHNOLOGY	2012	46	12	6470	6480		10.1021/es300110x	A B C E G H	No	Title & Abstract Screening - not of interest / removed
NA	Hu, Z; Lee, JW; Chandran, K; Kim, S; Sharma, K; Brotto, AC; Khanal, SK	Nitrogen transformations in intensive aquaculture system and its implication to climate change through nitrous oxide emission	BIORESOURCE TECHNOLOGY	2013	130		314	320		10.1016/j.biortech.2012.12.033	G	No	Title & Abstract Screening - not of interest / removed
NA	Hu, Z; Lee, JW; Chandran, K; Kim, S; Sharma, K; Khanal, SK	Influence of carbohydrate addition on nitrogen transformations and greenhouse gas emissions of intensive aquaculture system	SCIENCE OF THE TOTAL ENVIRONMENT	2014	470		193	200		10.1016/j.scitotenv.2013.09.050	E G H	No	Title & Abstract Screening - not of interest / removed
NA	Hu, ZQ; Wu, S; Ji, C; Zou, JW; Zhou, QS; Liu, SW	A comparison of methane emissions following rice paddies conversion to crab-fish farming wetlands in southeast China	ENVIRONMENTAL SCIENCE AND POLLUTION RESEARCH	2016	23	2	1505	1515		10.1007/s11356-015-5383-9	G H	No	Title & Abstract Screening - not of interest / removed
NA	Huber, V; Geist, J	Host fish status of native and invasive species for the freshwater mussel Anodonta anatina (Linnaeus, 1758)	BIOLOGICAL CONSERVATION	2019	230		48	57		10.1016/j.biocon.2018.12.007	F	No	Title & Abstract Screening - not of interest / removed
NA	Hughes, AD; Black, KD; Campbell, I; Davidson, K; Kelly, MS; Stanley, MS	Does seaweed offer a solution for bioenergy with biological carbon capture and storage?	GREENHOUSE GASES-SCIENCE AND TECHNOLOGY	2012	2	6	402	407		10.1002/ghg.1319	G H	No	Title & Abstract Screening - not of interest / removed
NA	Hughes, AD; Black, KD; Campbell, I; Heymans, JJ; Orr, KK; Stanley, MS; Kelly, MS	Comments on 'Prospects for the use of macroalgae for fuel in Ireland and UK: An overview of marine management issues'	MARINE POLICY	2013	38		554	556		10.1016/j.marpol.2012.08.001	A G	No	Title & Abstract Screening - not of interest / removed
NA	Hutson, KS; Brazenor, AK; Vaughan, DB; Trujillo-Gonzalez, A	Monogenean Parasite Cultures: Current Techniques and Recent Advances	ADVANCES IN PARASITOLOGY, VOL 99	2018	99		61	91		10.1016/bs.apar.2018.01.002	F	No	Title & Abstract Screening - not of interest / removed
NA	Huysman, S; Schaubroeck, T; Dewulf, J	Quantification of Spatially Differentiated Resource Footprints for Products and Services through a Macro-Economic and Thermodynamic Approach	ENVIRONMENTAL SCIENCE & TECHNOLOGY	2014	48	16	9709	9716		10.1021/es500777k	F	No	Title & Abstract Screening - not of interest / removed
NA	Huysveld, S; Schaubroeck, T; De Meester, S; Sorgeloos, P; Van Langenhove, H; Van Linden, V; Dewulf, J	Resource use analysis of Pangasius aquaculture in the Mekong Delta in Vietnam using Exergetic Life Cycle Assessment	JOURNAL OF CLEANER PRODUCTION	2013	51		225	233		10.1016/j.jclepro.2013.01.024	F	No	Title & Abstract Screening - not of interest / removed
NA	Ingle, K; Vitkin, E; Robin, A; Yakhini, Z; Mishori, D; Golberg, A	Macroalgae Biorefinery from Kappaphycus alvarezii: Conversion Modeling and Performance Prediction for India and Philippines as Examples	BIOENERGY RESEARCH	2018	11	1	22	32		10.1007/s12155-017-9874-z	F	No	Title & Abstract Screening - not of interest / removed
B7	Iribarren, D	Life cycle assessment of mussel and turbot aquaculture: Application and insights	University of Santiago de Compostela, Santiago Compostela, Spain.	2010						https://minerva.usc.es/xmlui/bitstream/handle/10347/2812/9788498874204_content.pdf;sequence=1	Snowballing	Yes	Included - from other reference lists
NA	Iribarren, D; Daga, P; Moreira, MT; Feijoo, G	Potential environmental effects of probiotics used in aquaculture	AQUACULTURE INTERNATIONAL	2012	20	4	779	789		10.1007/s10499-012-9502-z	F	No	Title & Abstract Screening - not of interest / removed
NA	Iribarren, D; Moreira, MT; Feijoo, G	Revisiting the Life Cycle Assessment of mussels from a sectorial perspective	JOURNAL OF CLEANER PRODUCTION	2010	18	2	101	111		10.1016/j.jclepro.2009.10.009	F	No	Title, Abstract, & Full text check - No suitable data
NA	Iribarren, D; Moreira, MT; Feijoo, G	Life Cycle Assessment of Aquaculture Feed and Application to the Turbot Sector	INTERNATIONAL JOURNAL OF ENVIRONMENTAL RESEARCH	2012	6	4	837	848			F	No	Title, Abstract, & Full text check - No suitable data
NA	Iribarren, D; Vazquez-Rowe, I; Hospido, A; Moreira, MT; Feijoo, G	Estimation of the carbon footprint of the Galician fishing activity (NW Spain)	SCIENCE OF THE TOTAL ENVIRONMENT	2010	408	22	5284	5294		10.1016/j.scitotenv.2010.07.082	A B C D E F G H I	No	Title, Abstract, & Full text check - No suitable data
NA	Islam, MM; Kundu, GK; Khan, MI	Aquaculture: A Faster Growing Greenhouse Gas Emission Sector in Bangladesh	INTERNATIONAL JOURNAL OF ECOLOGY & DEVELOPMENT	2020	35	3	44	57			G	No	Title & Abstract Screening - not of interest / removed
NA	Jaeger, C; Foucard, P; Tocqueville, A; Nahon, S; Aubin, J	Mass balanced based LCA of a common carp-lettuce aquaponics system	AQUACULTURAL ENGINEERING	2019	84		29	41		10.1016/j.aquaeng.2018.11.003	A F G	No	Title & Abstract Screening - not of interest / removed
NA	Janes, H; Cavazzoni, J; Alagappan, G; Specca, D; Willis, J	Landfill gas to energy: A demonstration controlled environment agriculture system	HORTSCIENCE	2005	40	2	279	282		10.21273/HORTSCI.40.2.279	A C G H	No	Title & Abstract Screening - not of interest / removed
NA	Jansson, A; Lischka, S; Boxhammer, T; Schulz, KG; Norkko, J	Survival and settling of larval Macoma balthica in a large-scale mesocosm experiment at different f CO2 levels	BIOGEOSCIENCES	2016	13	11	3377	3385		10.5194/bg-13-3377-2016	H	No	Title & Abstract Screening - not of interest / removed
NA	Jarvio, N; Henriksson, PJG; Guinee, JB	Including GHG emissions from mangrove forests LULUC in LCA: a case study on shrimp farming in the Mekong Delta, Vietnam	INTERNATIONAL JOURNAL OF LIFE CYCLE ASSESSMENT	2018	23	5	1078	1090		10.1007/s11367-017-1332-9	E F G H I	No	Title & Abstract Screening - not of interest / removed
NA	Jenkins, SF; Ishengoma, E; Rhode, C	A temporal assessment of family composition and genetic diversity in a commercial cohort of Dusky Kob, Argyrosomus japonicus, across the production cycle	AQUACULTURE	2020	516				734640	10.1016/j.aquaculture.2019.734640	F	No	Title & Abstract Screening - not of interest / removed
NA	Jennings, S; Smith, ADM; Fulton, EA; Smith, DC	The ecosystem approach to fisheries: management at the dynamic interface between biodiversity conservation and sustainable use	YEAR IN ECOLOGY AND CONSERVATION BIOLOGY	2014	1322		48	60		10.1111/nyas.12489	F	No	Title & Abstract Screening - not of interest / removed
NA	Jeong, HJ; Kim, JW; Bae, K; Shim, JH	FUEL REACTION ON PT-RU HETEROGENEOUS CATALYSTS IN OPERATION OF DIRECT ALCOHOL SOLID OXIDE FUEL CELLS	5TH IIR INTERNATIONAL CONFERENCE ON THERMOPHYSICAL PROPERTIES AND TRANSFER PROCESSES OF REFRIGERANTS (TPTPR)	2017			393	397		10.18462/iir.tptpr.2017.0076	H	No	Title & Abstract Screening - not of interest / removed
F17	Jerbi, M; Aubin, J; Garnaoui, K; Achour, L; Kacem, A	Life cycle assessment (LCA) of two rearing techniques of sea bass (Dicentrarchus labrax)	AQUACULTURAL ENGINEERING	2012	46		1	9		10.1016/j.aquaeng.2011.10.001	F	Yes	Included
NA	Ji, RT; Dong, GQ; Shi, WM; Min, J	Effects of Liquid Organic Fertilizers on Plant Growth and Rhizosphere Soil Characteristics of Chrysanthemum	SUSTAINABILITY	2017	9	5			841	10.3390/su9050841	G	No	Title & Abstract Screening - not of interest / removed
NA	Jiang, R; Ingle, KN; Golberg, A	Macroalgae (seaweed) for liquid transportation biofuel production: what is next?	ALGAL RESEARCH-BIOMASS BIOFUELS AND BIOPRODUCTS	2016	14		48	57		10.1016/j.algal.2016.01.001	F	No	Title & Abstract Screening - not of interest / removed
NA	John, G; Hariram, V; Seralathan, S; Jaganathan, R	Effect of Oxygenate on Emission and Performance Parameters of a CI Engine Fuelled with Blends of Diesel-Algal Biodiesel	INTERNATIONAL JOURNAL OF RENEWABLE ENERGY RESEARCH	2017	7	4	2041	2047			H	No	Title & Abstract Screening - not of interest / removed
NA	Jonell, M; Henriksson, PJG	Mangrove-shrimp farms in Vietnam-Comparing organic and conventional systems using life cycle assessment	AQUACULTURE	2015	447		66	75		10.1016/j.aquaculture.2014.11.001	A C F G H	No	Title & Abstract Screening - not of interest / removed
NA	Jonell, M; Phillips, M; Ronnback, P; Troell, M	Eco-certification of Farmed Seafood: Will it Make a Difference?	AMBIO	2013	42	6	659	674		10.1007/s13280-013-0409-3	F	No	Title & Abstract Screening - not of interest / removed
NA	Jones, TG; Ratsimba, HR; Ravaoarinorotsihoarana, L; Cripps, G; Bey, A	Ecological Variability and Carbon Stock Estimates of Mangrove Ecosystems in Northwestern Madagascar	FORESTS	2014	5	1	177	205		10.3390/f5010177	H	No	Title & Abstract Screening - not of interest / removed
NA	Joshi, RK; Mazumdar, A; Peketi, A; Ramamurty, PB; Naik, BG; Kocherla, M; Carvalho, MA; Mahalakshmi, P; Dewangan, R; Ramana, MV	Gas hydrate destabilization and methane release events in the Krishna-Godavari Basin, Bay of Bengal	MARINE AND PETROLEUM GEOLOGY	2014	58		476	489		10.1016/j.marpetgeo.2014.08.013	H	No	Title & Abstract Screening - not of interest / removed
S5	Jung, KA; Lim, SR; Kim, Y; Park, JM	Opportunity and challenge of seaweed bioethanol based on life cycle CO2 assessment	ENVIRONMENTAL PROGRESS & SUSTAINABLE ENERGY	2017	36	1	200	207		10.1002/ep.12446	C F H	Yes	Included
F18	Kallitsis, E; Korre, A; Mousamas, D; Avramidis, P	Environmental Life Cycle Assessment of Mediterranean Sea Bass and Sea Bream	SUSTAINABILITY	2020	12	22			9617	10.3390/su12229617	F	Yes	Included
NA	Kamjunke, N; Nimptsch, J; Harir, M; Herzsprung, P; Schmitt-Kopplin, P; Neu, TR; Graeber, D; Osorio, S; Valenzuela, J; ReYes, JC; Woelfl, S; Hertkorn, N	Land-based salmon aquacultures change the quality and bacterial degradation of riverine dissolved organic matter	SCIENTIFIC REPORTS	2017	7				43739	10.1038/srep43739	H	No	Title & Abstract Screening - not of interest / removed
NA	Karthikeyan, S; Prathima, A; Periyasamy, M; Mahendran, G	Performance analysis of Al2O3 and C18H34O2 with Kappaphycus Alvarezil-Brown algae biodiesel in CI engine	MATERIALS TODAY-PROCEEDINGS	2020	33		4180	4184		10.1016/j.matpr.2020.07.118	C H	No	Title & Abstract Screening - not of interest / removed
NA	Karthikeyan, S; Prathima, A; Periyasamy, M; Mahendran, G	Fuel properties assessment of Kappaphycus Alvarezil-Brown seaweed biodiesel new formula with Al2O3 and C18H34O2	MATERIALS TODAY-PROCEEDINGS	2020	33		4185	4188		10.1016/j.matpr.2020.07.121	H	No	Title & Abstract Screening - not of interest / removed
NA	Karthikeyan, S; Prathima, A; Periyasamy, M; Mahendran, G	Emission assessment of Kappaphycus Alvarezil-Brown algae biodiesel Al2O3 and C18H34O2	MATERIALS TODAY-PROCEEDINGS	2020	33		4192	4197		10.1016/j.matpr.2020.07.126	C	No	Title & Abstract Screening - not of interest / removed
NA	Karthikeyan, S; Prathima, A; Periyasamy, M; Mahendran, G	Assessment of the use of Codium Decorticafum [Green seaweed] biodiesel and pyrolytic waste tires oil blends in CI engine	MATERIALS TODAY-PROCEEDINGS	2020	33		4224	4227		10.1016/j.matpr.2020.07.235	H	No	Title & Abstract Screening - not of interest / removed
NA	Kaspersen, BS; Christensen, TB; Fredenslund, AM; Moller, HB; Butts, MB; Jensen, NH; Kjaer, T	Linking climate change mitigation and coastal eutrophication management through biogas technology: Evidence from a new Danish bioenergy concept	SCIENCE OF THE TOTAL ENVIRONMENT	2016	541		1124	1131		10.1016/j.scitotenv.2015.10.015	E G	No	Title & Abstract Screening - not of interest / removed
NA	Kato, M; Hari, T; Saito, S; Shibukawa, M	Determination of Free Lime in Steelmaking Slags by Use of Ethylene Glycol Extraction/ICP-AES and Thermogravimetry	TETSU TO HAGANE-JOURNAL OF THE IRON AND STEEL INSTITUTE OF JAPAN	2014	100	3	340	345		10.2355/tetsutohagane.100.340	H	No	Title & Abstract Screening - not of interest / removed
NA	Kauffman, JB; Arifanti, VB; Bernardino, AF; Ferreira, TO; Murdiyarso, D; Cifuentes, M; Norfolk, J	And details for land-use carbon footprints arise from quantitative and replicated studies	FRONTIERS IN ECOLOGY AND THE ENVIRONMENT	2018	16	1	12	13		10.1002/fee.1749	I	No	Title & Abstract Screening - not of interest / removed
NA	Kauffman, JB; Bernardino, AF; Ferreira, TO; Bolton, NW; Gomes, LED; Nobrega, GN	Shrimp ponds lead to massive loss of soil carbon and greenhouse gas emissions in northeastern Brazilian mangroves	ECOLOGY AND EVOLUTION	2018	8	11	5530	5540		10.1002/ece3.4079	G H I	No	Title, Abstract, & Full text check - No suitable data
NA	Kavran, M; Cupina, AI; Zgomba, M; Petric, D	EDIBLE INSECTS - SAFE FOOD FOR HUMANS AND LIVESTOCK	ECOLOGICAL AND ECONOMIC SIGNIFICANCE OF FAUNA OF SERBIA	2018	171		251	300			A C G H	No	Title & Abstract Screening - not of interest / removed
NA	Kerstens, SM; Priyanka, A; van Dijk, KC; De Ruijter, FJ; Leusbrock, I; Zeeman, G	Potential demand for recoverable resources from Indonesian wastewater and solid waste	RESOURCES CONSERVATION AND RECYCLING	2016	110		16	29		10.1016/j.resconrec.2016.03.002	F	No	Title & Abstract Screening - not of interest / removed
NA	Kersting, DK; Garcia-March, JR	Long-term assessment of recruitment, early stages and population dynamics of the endangered Mediterranean fan mussel Pinna nobilis in the Columbretes Islands (NW Mediterranean)	MARINE ENVIRONMENTAL RESEARCH	2017	130		282	292		10.1016/j.marenvres.2017.08.007	F	No	Title & Abstract Screening - not of interest / removed
NA	Kerton, FM; Liu, Y; Omari, KW; Hawboldt, K	Green chemistry and the ocean-based biorefinery	GREEN CHEMISTRY	2013	15	4	860	871		10.1039/c3gc36994c	F	No	Title & Abstract Screening - not of interest / removed
NA	Khan, AH; Levac, E; Van Guelphen, L; Pohle, G; Chmura, GL	The effect of global climate change on the future distribution of economically important macroalgae (seaweeds) in the northwest Atlantic	FACETS	2018	3		275	286		10.1139/facets-2017-0091	G	No	Title & Abstract Screening - not of interest / removed
NA	Khiari, Z; Kaluthota, S; Savidov, N	Aerobic bioconversion of aquaculture solid waste into liquid fertilizer: Effects of bioprocess parameters on kinetics of nitrogen mineralization	AQUACULTURE	2019	500		492	499		10.1016/j.aquaculture.2018.10.059	G	No	Title & Abstract Screening - not of interest / removed
NA	Khripounoff, A; Caprais, JC; Decker, C; Essirard, M; Le Bruchec, J; Noel, P; Olu, K	Variability in gas and solute fluxes through deep-sea chemosynthetic ecosystems inhabited by vesicomyid bivalves in the Gulf of Guinea	DEEP-SEA RESEARCH PART I-OCEANOGRAPHIC RESEARCH PAPERS	2015	95		122	130		10.1016/j.dsr.2014.10.013	H	No	Title & Abstract Screening - not of interest / removed
NA	Kibria, G; Haroon, AKY; Nugegoda, D	Low-Carbon Development (LCD) Pathways in Australia, Bangladesh, China and India-A Review	JOURNAL OF CLIMATE CHANGE	2018	4	1	49	61		10.3233/JCC-180006	A C D G H I	No	Title & Abstract Screening - not of interest / removed
NA	Kibria, G; Nugegoda, D; Rose, G; Haroon, AKY	Climate change impacts on pollutants mobilization and interactive effects of climate change and pollutants on toxicity and bioaccumulation of pollutants in estuarine and marine biota and linkage to seafood security	MARINE POLLUTION BULLETIN	2021	167				112364	10.1016/j.marpolbul.2021.112364	A G	No	Title & Abstract Screening - not of interest / removed
NA	Kim, BF; Santo, RE; Scatterday, AP; Fry, JP; Synk, CM; Cebron, SR; Mekonnen, MM; Hoekstra, AY; de Pee, S; Bloem, MW; Neff, RA; Nachman, KE	Country-specific dietary shifts to mitigate climate and water crises	GLOBAL ENVIRONMENTAL CHANGE-HUMAN AND POLICY DIMENSIONS	2020	62				101926	10.1016/j.gloenvcha.2019.05.010	A B E G	No	Title & Abstract Screening - not of interest / removed
NA	Kim, Y; Zhang, Q	Economic and environmental life cycle assessments of solar water heaters applied to aquaculture in the US	AQUACULTURE	2018	495		44	54		10.1016/j.aquaculture.2018.05.022	F	No	Title & Abstract Screening - not of interest / removed
NA	Kinley, RD; de Nys, R; Vucko, MJ; Machado, L; Tomkins, NW	The red macroalgae Asparagopsis taxiformis is a potent natural antimethanogenic that reduces methane production during in vitro fermentation with rumen fluid	ANIMAL PRODUCTION SCIENCE	2016	56	2-3	282	289		10.1071/AN15576	G	No	Title & Abstract Screening - not of interest / removed
NA	Kinley, RD; Martinez-Fernandez, G; Matthews, MK; de Nys, R; Magnusson, M; Tomkins, NW	Mitigating the carbon footprint and improving productivity of ruminant livestock agriculture using a red seaweed	JOURNAL OF CLEANER PRODUCTION	2020	259				120836	10.1016/j.jclepro.2020.120836	G H I	No	Title & Abstract Screening - not of interest / removed
NA	Klinger, D; Naylor, R	Searching for Solutions in Aquaculture: Charting a Sustainable Course	ANNUAL REVIEW OF ENVIRONMENT AND RESOURCES, VOL 37	2012	37		247	+		10.1146/annurev-environ-021111-161531	F	No	Title & Abstract Screening - not of interest / removed
NA	Kluts, IN; Potting, J; Bosma, RH; Phong, LT; Udo, HMJ	Environmental comparison of intensive and integrated agriculture-aquaculture systems for striped catfish production in the Mekong Delta, Vietnam, based on two existing case studies using life cycle assessment	REVIEWS IN AQUACULTURE	2012	4	4	195	208		10.1111/j.1753-5131.2012.01072.x	F	No	Title & Abstract Screening - not of interest / removed
NA	Kok, B; Malcorps, W; Tlusty, MF; Eltholth, MM; Auchterlonie, NA; Little, DC; Harmsen, R; Newton, RW; Davies, SJ	Fish as feed: Using economic allocation to quantify the Fish In : Fish Out ratio of major fed aquaculture species	AQUACULTURE	2020	528				735474	10.1016/j.aquaculture.2020.735474	F	No	Title & Abstract Screening - not of interest / removed
NA	Kong, DD; Li, WB; Deng, YL; Ruan, YJ; Chen, GS; Yu, JH; Lin, FC	Denitrification-Potential Evaluation and Nitrate-Removal-Pathway Analysis of Aerobic Denitrifier Strain Marinobacter hydrocarbonoclasticus RAD-2	WATER	2018	10	10			1298	10.3390/w10101298	H	No	Title & Abstract Screening - not of interest / removed
NA	Konig, B; Janker, J; Reinhardt, T; Villarroel, M; Junge, R	Analysis of aquaponics as an emerging technological innovation system	JOURNAL OF CLEANER PRODUCTION	2018	180		232	243		10.1016/j.jclepro.2018.01.037	F	No	Title & Abstract Screening - not of interest / removed
NA	Konstantinidis, E; Perdikaris, C; Ganias, K	Life cycle assessment of seabass and meagre in marine cage farming - From feeding plant to harvesting	MEDITERRANEAN MARINE SCIENCE	2021	22	1	125	136		10.12681/mms.25052	F	No	Title, Abstract, & Full text check - No suitable data
NA	Konstantinidis, E; Perdikaris, C; Gouva, E; Nathanalides, C; Bartzanas, T; Anestis, V; Ribaj, S; Tzora, A; Skoufos, I	Assessing Environmental Impacts of Sea Bass Cage Farms in Greece and Albania Using Life Cycle Assessment	INTERNATIONAL JOURNAL OF ENVIRONMENTAL RESEARCH	2020	14	6	693	704		10.1007/s41742-020-00289-8	F	No	Title, Abstract, & Full text check - No suitable data
NA	Koort, A; Starast, M; Poldma, P; Moor, U; Mainla, L; Maante-Kuljus, M; Karp, K	Sustainable Fertilizer Strategies for Vaccinium corymbosum x V. angustifolium under Abandoned Peatland Conditions	AGRICULTURE-BASEL	2020	10	4			121	10.3390/agriculture10040121	I	No	Title & Abstract Screening - not of interest / removed
NA	Kostas, ET; White, DA; Cook, DJ	Bioethanol Production from UK Seaweeds: Investigating Variable Pre-treatment and Enzyme Hydrolysis Parameters	BIOENERGY RESEARCH	2020	13	1	271	285		10.1007/s12155-019-10054-1	F	No	Title & Abstract Screening - not of interest / removed
NA	Kosten, S; Almeida, RM; Barbosa, I; Mendonca, R; Muzitano, IS; Oliveira, ES; Vroom, RJE; Wang, HJ; Barros, N	Better assessments of greenhouse gas emissions from global fish ponds needed to adequately evaluate aquaculture footprint	SCIENCE OF THE TOTAL ENVIRONMENT	2020	748				141247	10.1016/j.scitotenv.2020.141247	E G H I	No	Title, Abstract, & Full text check - No suitable data
NA	Kraan, S	Mass-cultivation of carbohydrate rich macroalgae, a possible solution for sustainable biofuel production	MITIGATION AND ADAPTATION STRATEGIES FOR GLOBAL CHANGE	2013	18	1	27	46		10.1007/s11027-010-9275-5	B C E H	No	Title & Abstract Screening - not of interest / removed
NA	Kram, SL; Price, NN; Donham, EM; Johnson, MD; Kelly, ELA; Hamilton, SL; Smith, JE	Variable responses of temperate calcified and fleshy macroalgae to elevated pCO(2) and warming	ICES JOURNAL OF MARINE SCIENCE	2016	73	3	693	703		10.1093/icesjms/fsv168	H	No	Title & Abstract Screening - not of interest / removed
NA	Kumagai, JA; Costa, MT; Ezcurra, E; Aburto-Oropeza, O	Prioritizing mangrove conservation across Mexico to facilitate 2020 NDC ambition	AMBIO	2020	49	12	1992	2002		10.1007/s13280-020-01334-8	H	No	Title & Abstract Screening - not of interest / removed
NA	Kumar, A; Kaushal, S; Saraf, SA; Singh, JS	Microbial bio-fuels: a solution to carbon emissions and energy crisis	FRONTIERS IN BIOSCIENCE-LANDMARK	2018	23		1789	1802		10.2741/4673	H	No	Title & Abstract Screening - not of interest / removed
NA	Kumar, BR; Mathimani, T; Sudhakar, MP; Rajendran, K; Nizami, AS; Brindhadevi, K; Pugazhendhi, A	A state of the art review on the cultivation of algae for energy and other valuable products: Application, challenges, and opportunities	RENEWABLE & SUSTAINABLE ENERGY REVIEWS	2021	138				110649	10.1016/j.rser.2020.110649	F	No	Title & Abstract Screening - not of interest / removed
NA	Kumar, V; Kumar, A; Nanda, M	Pretreated animal and human waste as a substantial nutrient source for cultivation of microalgae for biodiesel production	ENVIRONMENTAL SCIENCE AND POLLUTION RESEARCH	2018	25	22	22052	22059		10.1007/s11356-018-2339-x	F	No	Title & Abstract Screening - not of interest / removed
NA	Kuo, CM; Jian, JF; Lin, TH; Chang, YB; Wan, XH; Lai, JT; Chang, JS; Lin, CS	Simultaneous microalgal biomass production and CO2 fixation by cultivating Chlorella sp GD with aquaculture wastewater and boiler flue gas	BIORESOURCE TECHNOLOGY	2016	221		241	250		10.1016/j.biortech.2016.09.014	H	No	Title & Abstract Screening - not of interest / removed
NA	Kusche, H; Hillgruber, N; Rossner, Y; Focken, U	Plant protein-based feeds and commercial feed enable isotopic tracking of aquaculture emissions into marine macrozoobenthic bioindicator species	ISOTOPES IN ENVIRONMENTAL AND HEALTH STUDIES	2017	53	3	261	273		10.1080/10256016.2016.1267166	C H	No	Title & Abstract Screening - not of interest / removed
NA	Kye, H; Kim, K; Jung, Y; Abrha, YW; Nam, SN; Choi, IH; Kang, JW; Yoon, Y	Characterization of marine dissolved organic matter and its effect on ozonation	CHEMOSPHERE	2021	277				130332	10.1016/j.chemosphere.2021.130332	H	No	Title & Abstract Screening - not of interest / removed
NA	Lagarde, F; Fiandrino, A; Ubertini, M; d'Orbcastel, ER; Mortreux, S; Chiantella, C; Bec, B; Bonnet, D; Roques, C; Bernard, I; Richard, M; Guyondet, T; Pouvreau, S; Lett, C	Duality of trophic supply and hydrodynamic connectivity drives spatial patterns of Pacific oyster recruitment	MARINE ECOLOGY PROGRESS SERIES	2019	632		81	100		10.3354/meps13151	I	No	Title & Abstract Screening - not of interest / removed
NA	Lagomasino, D; Fatoyinbo, T; Lee, S; Feliciano, E; Trettin, C; Shapiro, A; Mangora, MM	Measuring mangrove carbon loss and gain in deltas	ENVIRONMENTAL RESEARCH LETTERS	2019	14	2			25002	10.1088/1748-9326/aaf0de	H	No	Title & Abstract Screening - not of interest / removed
NA	Lamine, I; Alla, AA; Ben Hadad, M; El Habouz, H; Nadir, M; Moukrim, A	Population dynamics of Donax trunculus on the sandy beach of Taghazout (southern Morocco)	REGIONAL STUDIES IN MARINE SCIENCE	2020	33				100912	10.1016/j.rsma.2019.100912	F	No	Title & Abstract Screening - not of interest / removed
NA	Langford, KH; Oxnevad, S; Schoyen, M; Thomas, KV	Do Antiparasitic Medicines Used in Aquaculture Pose a Risk to the Norwegian Aquatic Environment?	ENVIRONMENTAL SCIENCE & TECHNOLOGY	2014	48	14	7774	7780		10.1021/es5005329	F	No	Title & Abstract Screening - not of interest / removed
NA	Langlois, J; Freon, P; Steyer, JP; Delgenes, JP; Helias, A	Sea-use impact category in life cycle assessment: state of the art and perspectives	INTERNATIONAL JOURNAL OF LIFE CYCLE ASSESSMENT	2014	19	5	994	1006		10.1007/s11367-014-0700-y	F	No	Title & Abstract Screening - not of interest / removed
NA	Langlois, J; Freon, P; Steyer, JP; Delgenes, JP; Helias, A	Sea use impact category in life cycle assessment: characterization factors for life support functions	INTERNATIONAL JOURNAL OF LIFE CYCLE ASSESSMENT	2015	20	7	970	981		10.1007/s11367-015-0886-7	F	No	Title & Abstract Screening - not of interest / removed
NA	Langlois, J; Sassi, JF; Jard, G; Steyer, JP; Delgenes, JP; Helias, A	Life cycle assessment of biomethane from offshore-cultivated seaweed	BIOFUELS BIOPRODUCTS & BIOREFINING-BIOFPR	2012	6	4	387	404		10.1002/bbb.1330	A B E F G	No	Title, Abstract, & Full text check - No suitable data
NA	Laso, J; Margallo, M; Fullana, P; Bala, A; Gazulla, C; Irabien, A; Aldaco, R	When product diversification influences life cycle impact assessment: A case study of canned anchovy	SCIENCE OF THE TOTAL ENVIRONMENT	2017	581		629	639		10.1016/j.scitotenv2016.12.173	F	No	Title & Abstract Screening - not of interest / removed
NA	Laso, J; Margallo, M; Garcia-Herrero, I; Fullana, P; Bala, A; Gazulla, C; Polettini, A; Kahhat, R; Vazquez-Rowe, I; Irabien, A; Aldaco, R	Combined application of Life Cycle Assessment and linear programming to evaluate food waste-to-food strategies: Seeking for answers in the nexus approach	WASTE MANAGEMENT	2018	80		186	197		10.1016/j.wasman.2018.09.009	F	No	Title & Abstract Screening - not of interest / removed
NA	Laso, J; Margallo, M; Serrano, M; Vazquez-Rowe, I; Avadi, A; Fullana, P; Bala, A; Gazulla, C; Irabien, A; Aldaco, R	Introducing the Green Protein Footprint method as an understandable measure of the environmental cost of anchovy consumption	SCIENCE OF THE TOTAL ENVIRONMENT	2018	621		40	53		10.1016/j.scitotenv.2017.11.148	F	No	Title & Abstract Screening - not of interest / removed
NA	Lazard, J; Rey-Valette, H; Aubin, J; Mathe, S; Chia, E; Caruso, D; Mikolasek, O; Blancheton, JP; Legendre, M; Rene, F; Levang, P; Slembrouck, J; Morissens, P; Clement, O	Assessing aquaculture sustainability: a comparative methodology	INTERNATIONAL JOURNAL OF SUSTAINABLE DEVELOPMENT AND WORLD ECOLOGY	2014	21	6	503	511		10.1080/13504509.2014.964350	F	No	Title & Abstract Screening - not of interest / removed
NA	Le Corre, N; Martel, AL; Guichard, F; Johnson, LE	Variation in recruitment: differentiating the roles of primary and secondary settlement of blue mussels Mytilus spp.	MARINE ECOLOGY PROGRESS SERIES	2013	481		133	146		10.3354/meps10216	F	No	Title & Abstract Screening - not of interest / removed
NA	Lean, IJ; Moate, PJ	Cattle, climate and complexity: food security, quality and sustainability of the Australian cattle industries	AUSTRALIAN VETERINARY JOURNAL							10.1111/avj.13072	E H	No	Title & Abstract Screening - not of interest / removed
NA	Leandro, A; Pacheco, D; Cotas, J; Marques, JC; Pereira, L; Goncalves, AMM	Seaweed's Bioactive Candidate Compounds to Food Industry and Global Food Security	LIFE-BASEL	2020	10	8			140	10.3390/life10080140	I	No	Title & Abstract Screening - not of interest / removed
NA	Lebel, L; Mungkung, R; Gheewala, SH; Lebel, P	Innovation cycles, niches and sustainability in the shrimp aquaculture industry in Thailand	ENVIRONMENTAL SCIENCE & POLICY	2010	13	4	291	302		10.1016/j.envsci.2010.03.005	F	No	Title & Abstract Screening - not of interest / removed
NA	Leceta, I; Etxabide, A; Cabezudo, S; de la Caba, K; Guerrero, P	Bio-based films prepared with by-products and wastes: environmental assessment	JOURNAL OF CLEANER PRODUCTION	2014	64		218	227		10.1016/j.jclepro.2013.07.054	F	No	Title & Abstract Screening - not of interest / removed
NA	Lee, KI; Cho, YB; Yi, H	IMPROVING THE ENVIRONMENTAL PERFORMANCE OF FISH-FARMING HOUSES: A COMPARATIVE PASSIVE DESIGN STUDY IN SOUTH KOREA	JOURNAL OF GREEN BUILDING	2020	15	2	71	90			H	No	Title & Abstract Screening - not of interest / removed
NA	Lee-Estevez, M; Figueroa, E; Cosson, J; Short, SE; Valdebenito, I; Ulloa-Rodriguez, P; Farias, JG	Zebrafish as a useful model for immunological research with potential applications in aquaculture	REVIEWS IN AQUACULTURE	2018	10	1	213	223		10.1111/raq.12156	F	No	Title & Abstract Screening - not of interest / removed
NA	Leigh, RJ; Ball, SM; Whitehead, J; Leblanc, C; Shillings, AJL; Mahajan, AS; Oetjen, H; Lee, JD; Jones, CE; Dorsey, JR; Gallagher, M; Jones, RL; Plane, JMC; Potin, P; McFiggans, G	Measurements and modelling of molecular iodine emissions, transport and photodestruction in the coastal region around Roscoff	ATMOSPHERIC CHEMISTRY AND PHYSICS	2010	10	23	11823	11838		10.5194/acp-10-11823-2010	H	No	Title & Abstract Screening - not of interest / removed
NA	Lemasson, AJ; Fletcher, S; Hall-Spencer, JM; Knights, AM	Linking the biological impacts of ocean acidification on oysters to changes in ecosystem services: A review	JOURNAL OF EXPERIMENTAL MARINE BIOLOGY AND ECOLOGY	2017	492		49	62		10.1016/j.jembe.2017.01.019	H	No	Title & Abstract Screening - not of interest / removed
NA	Leung, JYS; Doubleday, ZA; Nagelkerken, I; Chen, YJ; Xie, ZH; Connell, SD	How calorie-rich food could help marine calcifiers in a CO2-rich future	PROCEEDINGS OF THE ROYAL SOCIETY B-BIOLOGICAL SCIENCES	2019	286	1906			20190757	10.1098/rspb.2019.0757	H	No	Title & Abstract Screening - not of interest / removed
NA	Li, FB; Feng, JF; Zhou, XY; Liu, YB; Xu, CC; Ji, L; Chen, ZD; Jijakli, MH; Fang, FP; Zhang, WJ	Effect of rice-fish/shrimp co-culture on sediment resuspension and associated nutrients release in intensive aquaculture ponds	ARCHIVES OF AGRONOMY AND SOIL SCIENCE	2020	66	7	971	982		10.1080/03650340.2019.1649395	H	No	Title & Abstract Screening - not of interest / removed
NA	Li, W; Hu, XM; Melinte-Dobrinescu, MC; BouDagher-Fadel, MK; Li, J; Zhang, SJ; Xu, YW	Early Paleogene hyperthermal events and their environmental impacts in the Qimugen section, Tarim Sea	CHINESE SCIENCE BULLETIN-CHINESE	2021	66	9	1067	1082		10.1360/TB-2020-0292	C H	No	Title & Abstract Screening - not of interest / removed
NA	Li, XZ; Bellerby, R; Craft, C; Widney, SE	Coastal wetland loss, consequences, and challenges for restoration	ANTHROPOCENE COASTS	2018	1	1	1	15		10.1139/anc-2017-0001	H	No	Title & Abstract Screening - not of interest / removed
NA	Liang, DY; Wang, XD; Huo, YP; Wang, Y; Li, SS	Differences in the Formation Mechanism of Giant Colonies in TwoPhaeocystis globosaStrains	INTERNATIONAL JOURNAL OF MOLECULAR SCIENCES	2020	21	15			5393	10.3390/ijms21155393	F	No	Title & Abstract Screening - not of interest / removed
NA	Liao, CM; Yeh, CH	Hard clam Meretrix lusoria to Hg-stressed birnavirus susceptibility revealed through stage-structured disease transmission dynamics	AQUACULTURE	2007	264	1-4	101	118		10.1016/j.aquaculture.2006.12.044	F	No	Title & Abstract Screening - not of interest / removed
NA	Lima, D; Santos, MM; Ferreira, AM; Micaelo, C; Reis-Henriques, MA	The use of the shanny Lipophrys pholis for pollution monitoring: A new sentinel species for the northwestern European marine ecosystems	ENVIRONMENT INTERNATIONAL	2008	34	1	94	101		10.1016/j.envint.2007.07.007	F	No	Title & Abstract Screening - not of interest / removed
NA	Lin, CH; Chang, HL; Tsai, MH; Kuo, CT	Growth mechanism and properties of the large area well-aligned carbon nano-structures deposited by microwave plasma electron cyclotron resonance chemical vapor deposition	DIAMOND AND RELATED MATERIALS	2002	11	3-6	922	926	PII S0925-9635(01)00640-9	10.1016/S0925-9635(01)00640-9	H	No	Title & Abstract Screening - not of interest / removed
NA	Lin, SM; Huang, R; Ogawa, H; Liu, LC; Wang, YC; Chiou, YS	Assessment of germling ability of the introduced marine brown alga, Sargassum horneri, in Northern Taiwan	JOURNAL OF APPLIED PHYCOLOGY	2017	29	5	2641	2649		10.1007/s10811-017-1088-4	F	No	Title & Abstract Screening - not of interest / removed
NA	Lindholm-Lehto, P; Pulkkinen, J; Kiuru, T; Koskela, J; Vielma, J	Water quality in recirculating aquaculture system using woodchip denitrification and slow sand filtration	ENVIRONMENTAL SCIENCE AND POLLUTION RESEARCH	2020	27	14	17314	17328		10.1007/s11356-020-08196-3	H	No	Title & Abstract Screening - not of interest / removed
NA	Linky, EJ; Janes, H; Cavazzoni, J	Affordable technologies for utilization of methane in a landfill environment: An example of an integrated technology array and evolving institutional networks	NATURAL RESOURCES FORUM	2005	29	1	25	36		10.1111/j.1477-8947.2005.00110.x	G	No	Title & Abstract Screening - not of interest / removed
NA	Little, DC; Young, JA; Zhang, WB; Newton, RW; Al Mamun, A; Murray, FJ	Sustainable intensification of aquaculture value chains between Asia and Europe: A framework for understanding impacts and challenges	AQUACULTURE	2018	493		338	354		10.1016/j.aquaculture.2017.12.033	F	No	Title & Abstract Screening - not of interest / removed
NA	Liu, GY; Arthur, M; Viglia, S; Xue, JY; Meng, FX; Lombardi, GV	Seafood- energy-water nexus: A study on resource use efficiency and the environmental impact of seafood consumption in China	JOURNAL OF CLEANER PRODUCTION	2020	277				124088	10.1016/j.jclepro.2020.124088	A F G	No	Title & Abstract Screening - not of interest / removed
NA	Liu, PY; Moreno, JM; Song, PY; Hoover, E; Harder, MK	The Use of Oral Histories to Identify Criteria for Future Scenarios of Sustainable Farming in the South Yangtze River, China	SUSTAINABILITY	2016	8	9			859	10.3390/su8090859	F	No	Title & Abstract Screening - not of interest / removed
NA	Liu, SW; Hu, ZQ; Wu, S; Li, SQ; Li, ZF; Zou, JW	Methane and Nitrous Oxide Emissions Reduced Following Conversion of Rice Paddies to Inland Crab Fish Aquaculture in Southeast China	ENVIRONMENTAL SCIENCE & TECHNOLOGY	2016	50	2	633	642		10.1021/acs.est.5b04343	G H	No	Title & Abstract Screening - not of interest / removed
NA	Liu, Y; Ai, GM; Miao, LL; Liu, ZP	Marinobacter strain NNA5, a newly isolated and highly efficient aerobic denitrifier with zero N2O emission	BIORESOURCE TECHNOLOGY	2016	206		9	15		10.1016/j.biortech.2016.01.066	H	No	Title & Abstract Screening - not of interest / removed
F19	Liu, YJ; Rosten, TW; Henriksen, K; Hognes, ES; Summerfelt, S; Vinci, B	Comparative economic performance and carbon footprint of two farming models for producing Atlantic salmon (Salmo salar): Land-based closed containment system in freshwater and open net pen in seawater	AQUACULTURAL ENGINEERING	2016	71		1	12		10.1016/j.aquaeng.2016.01.001	F I	Yes	Included
NA	Lockrey, S; Verghese, K; Crossin, E; Nguyen, H	Concrete recycling life cycle flows and performance from construction and demolition waste in Hanoi	JOURNAL OF CLEANER PRODUCTION	2018	179		593	604		10.1016/j.jclepro.2017.12.271	F	No	Title & Abstract Screening - not of interest / removed
NA	Lopes, C; Antelo, LT; Franco-Uria, A; Alonso, AA; Perez-Martin, R	Valorisation of fish by-products against waste management treatments - Comparison of environmental impacts	WASTE MANAGEMENT	2015	46		103	112		10.1016/j.wasman.2015.08.017	F	No	Title & Abstract Screening - not of interest / removed
NA	Lounas, R; Kasmi, H; Chernai, S; Amarni, N; Ghebriout, L; Meslem-Haoui, N; Hamdi, B	Towards Sustainable Mariculture: some Global Trends	THALASSAS	2020	36	2	447	456		10.1007/s41208-020-00206-y	F	No	Title & Abstract Screening - not of interest / removed
B8	Lourguioui, H; Brigolin, D; Boulahdid, M; Pastres, R	A perspective for reducing environmental impacts of mussel culture in Algeria	INTERNATIONAL JOURNAL OF LIFE CYCLE ASSESSMENT	2017	22	8	1266	1277		10.1007/s11367-017-1261-7	F	Yes	Included
NA	Love, DC; Uhl, MS; Genello, L	Energy and water use of a small-scale raft aquaponics system in Baltimore, Maryland, United States	AQUACULTURAL ENGINEERING	2015	68		19	27		10.1016/j.aquaeng.2015.07.003	F	No	Title & Abstract Screening - not of interest / removed
NA	Lovelock, CE; Duarte, CM	Dimensions of Blue Carbon and emerging perspectives	BIOLOGY LETTERS	2019	15	3			20180781	10.1098/rsbl.2018.0781	G I	No	Title, Abstract, & Full text check - No suitable data
NA	Lu, JS; Cong, XQ; Li, YD; Hao, Y; Wang, CL	Scalable recycling of oyster shells into high purity calcite powders by the mechanochemical and hydrothermal treatments	JOURNAL OF CLEANER PRODUCTION	2018	172		1978	1985		10.1016/j.jclepro.2017.11.228	F	No	Title & Abstract Screening - not of interest / removed
NA	Lu, XN; Cui, YL; Chen, YT; Xiao, YP; Song, XJ; Gao, FZ; Xiang, Y; Hou, CC; Wang, J; Gan, QH; Zheng, X; Lu, YD	Sustainable development of microalgal biotechnology in coastal zone for aquaculture and food	SCIENCE OF THE TOTAL ENVIRONMENT	2021	780				146369	10.1016/j.scitotenv.2021.146369	F	No	Title & Abstract Screening - not of interest / removed
NA	Lucas, S; Soler, LG; Irz, X; Gascuel, D; Aubin, J; Cloatre, T	The environmental impact of the consumption of fishery and aquaculture products in France	JOURNAL OF CLEANER PRODUCTION	2021	299				126718	10.1016/j.jclepro.2021.126718	A F G	No	Title, Abstract, & Full text check - No suitable data
NA	Lund, JW; Freeston, DH; Boyd, TL	Direct application of geothermal energy: 2005 Worldwide review	GEOTHERMICS	2005	34	6	691	727		10.1016/j.geothermics.2005.09.003	H	No	Title & Abstract Screening - not of interest / removed
NA	Luo, ZB; Lam, SK; Fu, H; Hu, SY; Chen, DL	Temporal and spatial evolution of nitrous oxide emissions in China: Assessment, strategy and recommendation	JOURNAL OF CLEANER PRODUCTION	2019	223		360	367		10.1016/j.jclepro.2019.03.134	G H	No	Title & Abstract Screening - not of interest / removed
NA	Luong, AD; Dewulf, J; De Laender, F	Quantifying the primary biotic resource use by fisheries: A global assessment	SCIENCE OF THE TOTAL ENVIRONMENT	2020	719				137352	10.1016/j.scitotenv.2020.137352	F	No	Title & Abstract Screening - not of interest / removed
NA	Luong, AD; Schaubroeck, T; Dewulf, J; De Laender, F	Re-evaluating Primary Biotic Resource Use for Marine Biomass Production: A New Calculation Framework	ENVIRONMENTAL SCIENCE & TECHNOLOGY	2015	49	19	11586	11593		10.1021/acs.est.5b02515	F	No	Title & Abstract Screening - not of interest / removed
NA	Lv, WW; Yuan, Q; Lv, WG; Zhou, WZ	Effects of introducing eels on the yields and availability of fertilizer nitrogen in an integrated rice-crayfish system	SCIENTIFIC REPORTS	2020	10	1			14818	10.1038/s41598-020-71884-0	H	No	Title & Abstract Screening - not of interest / removed
NA	Ma, YC; Sun, LY; Liu, CY; Yang, XY; Zhou, W; Yang, B; Schwenke, G; Liu, DL	A comparison of methane and nitrous oxide emissions from inland mixed-fish and crab aquaculture ponds	SCIENCE OF THE TOTAL ENVIRONMENT	2018	637		517	523		10.1016/j.scitotenv.2018.05.040	E G H	No	Title & Abstract Screening - not of interest / removed
NA	MacKenzie, K; Kalavati, C; Gaard, M; Hemmingsen, W	Myxosporean gall bladder parasites of gadid fishes in the North Atlantic: Their geographical distributions and an assessment of their economic importance in fisheries and mariculture	FISHERIES RESEARCH	2005	76	3	454	465		10.1016/j.fishres.2005.07.014	F	No	Title & Abstract Screening - not of interest / removed
NA	Macklin, PA; Suryaputra, IGNA; Maher, DT; Sidik, F; Santos, IR	Carbon dioxide dynamics in a tropical estuary over seasonal and rain-event time scales	CONTINENTAL SHELF RESEARCH	2020	206				104196	10.1016/j.csr.2020.104196	G H	No	Title & Abstract Screening - not of interest / removed
B9, F20 - report in Vs1	MacLeod, M; Hasan, MR; Robb, DHF; Mamun-Ur-Rashid, M.	Quantifying and mitigating greenhouse gas emissions from global aquaculture.	FAO Fisheries and Aquaculture Technical Paper No. 626. Rome, FAO.	2019			1	36		https://pure.sruc.ac.uk/en/publications/e5630a49-91c4-4114-a4d1-3cf13e68cda0	Snowballing	Yes	Included - from other reference lists
B9, F20 - report in Vs1	MacLeod, MJ; Hasan, MR; Robb, DHF; Mamun-Ur-Rashid, M	Quantifying greenhouse gas emissions from global aquaculture	SCIENTIFIC REPORTS	2020	10	1				10.1038/s41598-020-68231-8	E G	Yes - Paper of Report	Included
NA	Madin, EMP; Macreadie, PI	Incorporating carbon footprints into seafood sustainability certification and eco-labels	MARINE POLICY	2015	57		178	181		10.1016/j.marpol.2015.03.009	F I	No	Title, Abstract, & Full text check - No suitable data
NA	Magnusson, M; Vucko, MJ; Neoh, TL; de Nys, R	Using oil immersion to deliver a naturally-derived, stable bromoform product from the red seaweed Asparagopsis taxiformis	ALGAL RESEARCH-BIOMASS BIOFUELS AND BIOPRODUCTS	2020	51				102065	10.1016/j.algal.2020.102065	G	No	Title & Abstract Screening - not of interest / removed
NA	Mahbub, P; Sharma, A	Investigation of alternative water sources for fish farming using life cycle costing approach: A case study in North West Tasmania	JOURNAL OF HYDROLOGY	2019	579				124215	10.1016/j.jhydrol.2019.124215	A F G	No	Title & Abstract Screening - not of interest / removed
NA	Maiolo, S; Cristiano, S; Gonella, F; Pastres, R	Ecological sustainability of aquafeed: An emergy assessment of novel or underexploited ingredients	JOURNAL OF CLEANER PRODUCTION	2021	294				126266	10.1016/j.jclepro.2021.126266	F	No	Title & Abstract Screening - not of interest / removed
NA	Maiolo, S; Forchino, AA; Faccenda, F; Pastres, R	From feed to fork- Life Cycle Assessment on an Italian rainbow trout (Oncorhynchus mykiss) supply chain	JOURNAL OF CLEANER PRODUCTION	2021	289				125155	10.1016/j.jclepro.2020.125155	F	No	Title, Abstract, & Full text check - No suitable data
NA	Maiolo, S; Parisi, G; Biondi, N; Lunelli, F; Tibaldi, E; Pastres, R	Fishmeal partial substitution within aquafeed formulations: life cycle assessment of four alternative protein sources	INTERNATIONAL JOURNAL OF LIFE CYCLE ASSESSMENT	2020	25	8	1455	1471		10.1007/s11367-020-01759-z	F	No	Title, Abstract, & Full text check - No suitable data
NA	Manan, H; Zhong, JMH; Kasan, NA; Suratman, S; Ikhwanuddin, M	Carbon dioxide flux from intensive aquaculture shrimp farming applying biofloc system of Setiu Terengganu, Malaysia	AQUACULTURE	2019	509		52	58		10.1016/j.aquaculture.2019.05.026	H	No	Title & Abstract Screening - not of interest / removed
NA	Mangi, SC; Lee, J; Pinnegar, JK; Law, RJ; Tyllianakis, E; Birchenough, SNR	The economic impacts of ocean acidification on shellfish fisheries and aquaculture in the United Kingdom	ENVIRONMENTAL SCIENCE & POLICY	2018	86		95	105		10.1016/j.envsci.2018.05.008	H	No	Title & Abstract Screening - not of interest / removed
NA	Manzella, A	Geothermal energy	LECTURES NOTES - JOINT EPS-SIF INTERNATIONAL SCHOOL ON ENERGY - COURSE 2 ENERGY: BASIC CONCEPTS AND FOREFRONT IDEAS	2015	98				4004	10.1051/epjconf/20159804004	E G	No	Title & Abstract Screening - not of interest / removed
NA	Marin, T; Wu, J; Wu, X; Ying, ZM; Lu, QL; Hong, YY; Wang, XY; Yang, W	Resource Use in Mariculture: A Case Study in Southeastern China	SUSTAINABILITY	2019	11	5			1396	10.3390/su11051396	F	No	Title & Abstract Screening - not of interest / removed
NA	Marques, R; Cruz, S; Calado, R; Lillebo, A; Abreu, H; Pereira, R; Pitarma, B; da Silva, JM; Cartaxana, P	Effects of photoperiod and light spectra on growth and pigment composition of the green macroalga Codium tomentosum	JOURNAL OF APPLIED PHYCOLOGY	2021	33	1	471	480		10.1007/s10811-020-02289-9	H	No	Title & Abstract Screening - not of interest / removed
NA	Martin, M; Harris, S	Prospecting the sustainability implications of an emerging industrial symbiosis network	RESOURCES CONSERVATION AND RECYCLING	2018	138		246	256		10.1016/j.resconrec.2018.07.026	A F G	No	Title & Abstract Screening - not of interest / removed
NA	Martins, CIM; Eding, EH; Verdegem, MCJ; Heinsbroek, LTN; Schneider, O; Blancheton, JP; d'Orbcastel, ER; Verreth, JAJ	New developments in recirculating aquaculture systems in Europe: A perspective on environmental sustainability	AQUACULTURAL ENGINEERING	2010	43	3	83	93		10.1016/j.aquaeng.2010.09.002	F	No	Title & Abstract Screening - not of interest / removed
NA	Maucieri, C; Nicoletto, C; Junge, R; Schmautz, Z; Sambo, P; Borin, M	Hydroponic systems and water management in aquaponics: A review	ITALIAN JOURNAL OF AGRONOMY	2018	13	1	1	11		10.4081/ija.2017.1012	F	No	Title & Abstract Screening - not of interest / removed
F24	Max, L; Parker, R; Tyedmers, P	Seafood Carbon Emissions Tool (Carbon Tool). http://seafoodco2.dal.ca/	Carbon Tool	2020						http://seafoodco2.dal.ca/	Snowballing	Yes	Included - from other reference lists
NA	Mayerle, R; Niederndorfer, KR; Jaramillo, JMF; Runte, KH	Hydrodynamic method for estimating production carrying capacity of coastal finfish cage aquaculture in Southeast Asia	AQUACULTURAL ENGINEERING	2020	88				102038	10.1016/j.aquaeng.2019.102038	H	No	Title & Abstract Screening - not of interest / removed
NA	McFarlane, I	The Goal of Adequate Nutrition: Can It Be Made Affordable, Sustainable, and Universal?	FOODS	2016	5	4			82	10.3390/foods5040082	G	No	Title & Abstract Screening - not of interest / removed
NA	McGrath, KP; Pelletier, NL; Tyedmers, PH	Life Cycle Assessment of a Novel Closed-Containment Salmon Aquaculture Technology	ENVIRONMENTAL SCIENCE & TECHNOLOGY	2015	49	9	5628	5636		10.1021/es5051138	F	No	Title & Abstract Screening - not of interest / removed
NA	McKindsey, CW; Lecuona, M; Huot, M; Weise, AM	Biodeposit production and benthic loading by farmed mussels and associated tunicate epifauna in Prince Edward Island	AQUACULTURE	2009	295	1-2	44	51		10.1016/j.aquaculture.2009.06.022	I D	No	Title & Abstract Screening - not of interest / removed
NA	McKinnon, AD; Trott, LA; Brinkman, R; Duggan, S; Castine, S; O'Leary, RA; Alongi, DM	Seacage aquaculture in a World Heritage Area: The environmental footprint of a Barramundi farm in tropical Australia	MARINE POLLUTION BULLETIN	2010	60	9	1489	1501		10.1016/j.marpolbul.2010.04.021	I D	No	Title & Abstract Screening - not of interest / removed
NA	McMullin, RM; Sabadel, AJM; Hageman, KJ; Wing, SR	A quantitative analysis of organic matter inputs to soft sediment communities surrounding salmon farms in the Marlborough Sounds region of New Zealand	SCIENCE OF THE TOTAL ENVIRONMENT	2021	773				145146	10.1016/j.scitotenv.2021.145146	I D	No	Title & Abstract Screening - not of interest / removed
NA	Medeiros, MV; Aubin, J; Camargo, AFM	Life cycle assessment of fish and prawn production: Comparison of monoculture and polyculture freshwater systems in Brazil	JOURNAL OF CLEANER PRODUCTION	2017	156		528	537		10.1016/j.jclepro.2017.04.059	F	No	Title & Abstract Screening - not of interest / removed
NA	Melara, AJ; Singh, U; Colosi, LM	Is aquatic bioenergy with carbon capture and storage a sustainable negative emission technology? Insights from a spatially explicit environmental life-cycle assessment	ENERGY CONVERSION AND MANAGEMENT	2020	224				113300	10.1016/j.enconman.2020.113300	A C F G H	No	Title & Abstract Screening - not of interest / removed
NA	Mendoza, O; Pretell, K; Ramirez, B; Sandoval, J; Caballero, JL; Dorado, G	Metagenomic Analyses of Biofilms on Whiteleg Shrimp (Litopenaeus vannamei) Effluents: Implications for Worldwide Aquaculture Bioremediation and Environmental Sustainability in the Current Trend of Climate Change and Global Warming - State of the Art and Experimental Proof of Concept	REVIEWS IN FISHERIES SCIENCE & AQUACULTURE							10.1080/23308249.2020.1820720	I D	No	Title & Abstract Screening - not of interest / removed
NA	Meng, L; Lan, CW; Liu, ZH; Xu, N; Wu, YQ	A novel ratiometric fluorescence probe for highly sensitive and specific detection of chlorotetracycline among tetracycline antibiotics	ANALYTICA CHIMICA ACTA	2019	1089		144	151		10.1016/j.aca.2019.08.065	H	No	Title & Abstract Screening - not of interest / removed
NA	Merz, CR; Main, KL	Microalgae (Diatom) Production - The Aquaculture and Biofuel Nexus	2014 OCEANS - ST. JOHN'S	2014							E G H	No	Title & Abstract Screening - not of interest / removed
NA	Michalak, I; Gorka, B; Wieczorek, PP; Roj, E; Lipok, J; Leska, B; Messyasz, B; Wilk, R; Schroeder, G; Dobrzynska-Inger, A; Chojnacka, K	Supercritical fluid extraction of algae enhances levels of biologically active compounds promoting plant growth	EUROPEAN JOURNAL OF PHYCOLOGY	2016	51	3	243	252		10.1080/09670262.2015.1134813	H	No	Title & Abstract Screening - not of interest / removed
NA	Middel, H; Verones, F	Making Marine Noise Pollution Impacts Heard: The Case of Cetaceans in the North Sea within Life Cycle Impact Assessment	SUSTAINABILITY	2017	9	7			1138	10.3390/su9071138	F	No	Title & Abstract Screening - not of interest / removed
NA	Milano, S; Schone, BR; Wang, SF; Muller, WE	Impact of high pCO(2) on shell structure of the bivalve Cerastoderma edule	MARINE ENVIRONMENTAL RESEARCH	2016	119		144	155		10.1016/j.marenvres.2016.06.002	H	No	Title & Abstract Screening - not of interest / removed
NA	Milledge, JJ; Harvey, PJ	Potential process hurdles' in the use of macroalgae as feedstock for biofuel production in the British Isles	JOURNAL OF CHEMICAL TECHNOLOGY AND BIOTECHNOLOGY	2016	91	8	2221	2234		10.1002/jctb.5003	F	No	Title & Abstract Screening - not of interest / removed
NA	Milledge, JJ; Nielsen, BV; Maneein, S; Harvey, PJ	A Brief Review of Anaerobic Digestion of Algae for Bioenergy	ENERGIES	2019	12	6			1166	10.3390/en12061166	F G	No	Title & Abstract Screening - not of interest / removed
NA	Mirzoyan, N; McDonald, RC; Gross, A	Anaerobic Treatment of Brackishwater Aquaculture Sludge: An Alternative to Waste Stabilization Ponds	JOURNAL OF THE WORLD AQUACULTURE SOCIETY	2012	43	2	238	248		10.1111/j.1749-7345.2012.00554.x	G	No	Title & Abstract Screening - not of interest / removed
NA	Mohammadyan-Yasouj, SE; Ahangar, HA; Oskoei, NA; Shokravi, H; Koloor, SSR; Petru, M	Thermal Performance of Alginate Concrete Reinforced with Basalt Fiber	CRYSTALS	2020	10	9			779	10.3390/cryst10090779	I	No	Title & Abstract Screening - not of interest / removed
NA	Mohanty, RK; Mandal, KG; Thakur, AK	COVID-19 pandemic: lockdown impacts on the Indian environment, agriculture and aquaculture	CURRENT SCIENCE	2020	119	8	1260	1266		10.18520/cs/v119/i8/1260-1266	A C D G H I	No	Title & Abstract Screening - not of interest / removed
NA	Momeni, S; Safavi, A; Ahmadi, R; Nabipour, I	Gold nanosheets synthesized with red marine alga Actinotrichia fragilis as efficient electrocatalysts toward formic acid oxidation	RSC ADVANCES	2016	6	79	75152	75161		10.1039/c6ra14691k	H	No	Title & Abstract Screening - not of interest / removed
NA	Mongin, M; Baird, ME; Hadley, S; Lenton, A	Optimising reef-scale CO2 removal by seaweed to buffer ocean acidification	ENVIRONMENTAL RESEARCH LETTERS	2016	11	3			34023	10.1088/1748-9326/11/3/034023	H	No	Title & Abstract Screening - not of interest / removed
NA	Monsees, H; Suhl, J; Paul, M; Kloas, W; Dannehl, D; Wurtz, S	Lettuce (Lactuca sativa, variety Salanova) production in decoupled aquaponic systems: Same yield and similar quality as in conventional hydroponic systems but drastically reduced greenhouse gas emissions by saving inorganic fertilizer	PLOS ONE	2019	14	6			e0218368	10.1371/journal.pone.0218368	G H	No	Title & Abstract Screening - not of interest / removed
NA	Moore-Maley, BL; Allen, SE; Ianson, D	Locally driven interannual variability of near-surface pH and Omega(A) in the Strait of Georgia	JOURNAL OF GEOPHYSICAL RESEARCH-OCEANS	2016	121	3	1600	1625		10.1002/2015JC011118	H	No	Title & Abstract Screening - not of interest / removed
NA	Morales, M; Bonnefond, H; Bernard, O	Rotating algal biofilm versus planktonic cultivation: LCA perspective	JOURNAL OF CLEANER PRODUCTION	2020	257				120547	10.1016/j.jclepro.2020.120547	F	No	Title & Abstract Screening - not of interest / removed
NA	Moreira, A; Figueira, E; Pecora, IL; Soares, AMVM; Freitas, R	Biochemical alterations in native and exotic oyster species in Brazil in response to increasing temperature	COMPARATIVE BIOCHEMISTRY AND PHYSIOLOGY C-TOXICOLOGY & PHARMACOLOGY	2017	191		183	193		10.1016/j.cbpc.2016.10.008	G	No	Title & Abstract Screening - not of interest / removed
NA	Morris, JP; Humphreys, MP	Modelling seawater carbonate chemistry in shellfish aquaculture regions: Insights into CO2 release associated with shell formation and growth	AQUACULTURE	2019	501		338	344		10.1016/j.aquaculture.2018.11.028	I	No	Title & Abstract Screening - not of interest / removed
NA	Mortensen, S	Scallop introductions and transfers, from an animal health point of view	AQUACULTURE INTERNATIONAL	2000	8	2-3	123	138		10.1023/A:1009282112691	F	No	Title & Abstract Screening - not of interest / removed
NA	Mubiana, VK; Qadah, D; Meys, J; Blust, R	Temporal and spatial trends in heavy metal concentrations in the marine mussel Mytilus edulis from the Western Scheldt estuary (The Netherlands)	HYDROBIOLOGIA	2005	540		169	180		10.1007/s10750-004-7134-7	C H	No	Title & Abstract Screening - not of interest / removed
NA	Muizelaar, W; Groot, M; van Duinkerken, G; Peters, R; Dijkstra, J	Safety and Transfer Study: Transfer of Bromoform Present in Asparagopsis taxiformis to Milk and Urine of Lactating Dairy Cows	FOODS	2021	10	3			584	10.3390/foods10030584	G	No	Title & Abstract Screening - not of interest / removed
NA	Muller, R; Laepple, T; Bartsch, I; Wiencke, C	Impact of oceanic warming on the distribution of seaweeds in polar and cold-temperate waters	BOTANICA MARINA	2009	52	6	617	638		10.1515/BOT.2009.080	G	No	Title & Abstract Screening - not of interest / removed
NA	Mungkung, R; Aubin, J; Prihadi, TH; Slernbrouck, J; van der Werf, HMG; Legendre, M	Life Cycle Assessment for environmentally sustainable aquaculture management: a case study of combined aquaculture systems for carp and tilapia	JOURNAL OF CLEANER PRODUCTION	2013	57		249	256		10.1016/j.jclepro.2013.05.029	F	No	Title & Abstract Screening - not of interest / removed
NA	Mungkung, RT; de Haes, HAU; Clift, R	Potentials and limitations of life cycle assessment in setting ecolabelling criteria: A case study of Thai shrimp aquaculture product	INTERNATIONAL JOURNAL OF LIFE CYCLE ASSESSMENT	2006	11	1	55	59		10.1065/lca2006.01.238	F	No	Title & Abstract Screening - not of interest / removed
NA	Munoz-Zamponi, TB; Mardones-Poblete, CA	SIMULATION OF A CO(2)e TAX TO MITIGATE IMPACTS FROM CHILEAN AGRICULTURE AND LIVESTOCK SECTOR ON CLIMATE CHANGE	AGROCIENCIA	2016	50	3	271	285			C H	No	Title & Abstract Screening - not of interest / removed
NA	Murdiyarso, D; Purbopuspito, J; Kauffman, JB; Warren, MW; Sasmito, SD; Donato, DC; Manuri, S; Krisnawati, H; Taberima, S; Kurnianto, S	The potential of Indonesian mangrove forests for global climate change mitigation	NATURE CLIMATE CHANGE	2015	5	12	1089	1092		10.1038/NCLIMATE2734	H	No	Title & Abstract Screening - not of interest / removed
NA	Murphy, JT; Johnson, MP; Viard, F	A theoretical examination of environmental effects on the life cycle schedule and range limits of the invasive seaweed Undaria pinnatifida	BIOLOGICAL INVASIONS	2017	19	2	691	702		10.1007/s10530-016-1357-1	F	No	Title & Abstract Screening - not of interest / removed
NA	Naskar, S; Pailan, GH; Datta, S; Sawant, PB; Bharti, VS	Effect of different organic manures and salinity levels on greenhouse gas emission and growth of common carp in aquaculture systems	AQUACULTURE RESEARCH	2021	52	5	1925	1934		10.1111/are.15041	E G	No	Title & Abstract Screening - not of interest / removed
NA	Natale, F; Hofherr, J; Fiore, G; Virtanen, J	Interactions between aquaculture and fisheries	MARINE POLICY	2013	38		205	213		10.1016/j.marpol.2012.05.037	F	No	Title & Abstract Screening - not of interest / removed
NA	Negro, V; Ruggeri, B; Fino, D; Tonini, D	Life cycle assessment of orange peel waste management	RESOURCES CONSERVATION AND RECYCLING	2017	127		148	158		10.1016/j.resconrec.2017.08.014	F	No	Title & Abstract Screening - not of interest / removed
NA	Nelson, WA	Calcified macroalgae - critical to coastal ecosystems and vulnerable to change: a review	MARINE AND FRESHWATER RESEARCH	2009	60	8	787	801		10.1071/MF08335	C H	No	Title & Abstract Screening - not of interest / removed
NA	Nema, P; Nema, S; Roy, P	An overview of global climate changing in current scenario and mitigation action	RENEWABLE & SUSTAINABLE ENERGY REVIEWS	2012	16	4	2329	2336		10.1016/j.rser.2012.01.044	C E	No	Title & Abstract Screening - not of interest / removed
NA	Neofitou, N; Syvri, R; Tziantziou, L; Mente, E; Vafidis, D	The benthic environmental footprint of aquaculture in the Eastern Mediterranean: Organic vs conventional fish farming	AQUACULTURE RESEARCH	2020	51	7	2698	2710		10.1111/are.14609	I D	No	Title & Abstract Screening - not of interest / removed
F21	Newton, RW; Little, DC	Mapping the impacts of farmed Scottish salmon from a life cycle perspective	INTERNATIONAL JOURNAL OF LIFE CYCLE ASSESSMENT	2018	23	5	1018	1029		10.1007/s11367-017-1386-8	F	Yes	Included
NA	Nguyen, NT; Matsuhashi, R	An Optimal Design on Sustainable Energy Systems for Shrimp Farms	IEEE ACCESS	2019	7		165543	165558		10.1109/ACCESS.2019.2952923	G	No	Title & Abstract Screening - not of interest / removed
NA	Nguyen, TAT; Nguyen, KAT; Jolly, C	Is Super-Intensification the Solution to Shrimp Production and Export Sustainability?	SUSTAINABILITY	2019	11	19			5277	10.3390/su11195277	F	No	Title & Abstract Screening - not of interest / removed
NA	Nhu, TT; Dewulf, J; Serruys, P; Huysveld, S; Nguyen, CV; Sorgeloos, P; Schaubroeck, T	Resource usage of integrated Pig-Biogas-Fish system: Partitioning and substitution within attributional life cycle assessment	RESOURCES CONSERVATION AND RECYCLING	2015	102		27	38		10.1016/j.resconrec.2015.06.011	F	No	Title & Abstract Screening - not of interest / removed
NA	Nhu, TT; Le, QH; ter Heide, P; Bosma, R; Sorgeloos, P; Dewulf, J; Schaubroeck, T	Inferred equations for predicting cumulative exergy extraction throughout cradle-to-gate life cycles of Pangasius feeds and intensive Pangasius grow-out farms in Vietnam	RESOURCES CONSERVATION AND RECYCLING	2016	115		42	49		10.1016/j.resconrec.2016.08.023	F	No	Title & Abstract Screening - not of interest / removed
NA	Nhu, TT; Schaubroeck, T; De Meester, S; Duyvejonck, M; Sorgeloos, P; Dewulf, J	Resource consumption assessment of Pangasius fillet products from Vietnamese aquaculture to European retailers	JOURNAL OF CLEANER PRODUCTION	2015	100		170	178		10.1016/j.jclepro.2015.03.030	F	No	Title & Abstract Screening - not of interest / removed
NA	Nhu, TT; Schaubroeck, T; Henriksson, PJG; Bosma, R; Sorgeloos, P; Dewulf, J	Environmental impact of non-certified versus certified (ASC) intensive Pangasius aquaculture in Vietnam, a comparison based on a statistically supported LCA	ENVIRONMENTAL POLLUTION	2016	219		156	165		10.1016/j.envpol.2016.10.006	F	No	Title & Abstract Screening - not of interest / removed
NA	Ni, ZF; Wu, XG; Li, LF; Lv, Z; Zhang, ZJ; Hao, AM; Iseri, Y; Kuba, T; Zhang, XJ; Wu, WM; Li, CJ	Pollution control and in situ bioremediation for lake aquaculture using an ecological dam	JOURNAL OF CLEANER PRODUCTION	2018	172		2256	2265		10.1016/j.jclepro.2017.11.185	F	No	Title & Abstract Screening - not of interest / removed
NA	Nijdam, D; Rood, T; Westhoek, H	The price of protein: Review of land use and carbon footprints from life cycle assessments of animal food products and their substitutes	FOOD POLICY	2012	37	6	760	770		10.1016/j.foodpol.2012.08.002	A C D F G H I	No	Title, Abstract, & Full text check - No suitable data
NA	Nilsen, A; Hagen, O; Johnsen, CA; Prytz, H; Zhou, BF; Nielsen, KV; Bjornevik, M	The importance of exercise: Increased water velocity improves growth of Atlantic salmon in closed cages	AQUACULTURE	2019	501		537	546		10.1016/j.aquaculture.2018.09.057	C H	No	Title & Abstract Screening - not of interest / removed
NA	Nishida, K; Chew, YC; Miyairi, Y; Hirabayashi, S; Suzuki, A; Hayashi, M; Yamamoto, Y; Sato, M; Nojiri, Y; Yokoyama, Y	Novel reverse radioisotope labelling experiment reveals carbon assimilation of marine calcifiers under ocean acidification conditions	METHODS IN ECOLOGY AND EVOLUTION	2020	11	6	739	750		10.1111/2041-210X.13396	H	No	Title & Abstract Screening - not of interest / removed
NA	Nishikawa, E; da Silva, MGC; Vieira, MGA	Cadmium biosorption by alginate extraction waste and process overview in Life Cycle Assessment context	JOURNAL OF CLEANER PRODUCTION	2018	178		166	175		10.1016/j.jclepro.2018.01.025	F	No	Title & Abstract Screening - not of interest / removed
NA	Nobre, AM; Robertson-Andersson, D; Neori, A; Sankar, K	Ecological-economic assessment of aquaculture options: Comparison between abalone monoculture and integrated multi-trophic aquaculture of abalone and seaweeds	AQUACULTURE	2010	306	1-4	116	126		10.1016/j.aquaculture.2010.06.002	B E	No	Title, Abstract, & Full text check - No suitable data
NA	Noor, NM; Das, SK	Effects of Elevated Carbon Dioxide on Marine Ecosystem and Associated Fishes	THALASSAS	2019	35	2	421	429		10.1007/s41208-019-00161-3	H I	No	Title & Abstract Screening - not of interest / removed
NA	Nordi, GA; Glud, RN; Gaard, E; Simonsen, K	Environmental impacts of coastal fish farming: carbon and nitrogen budgets for trout farming in Kaldbaksfjorour (Faroe Islands)	MARINE ECOLOGY PROGRESS SERIES	2011	431		223	241		10.3354/meps09113	I D	No	Title & Abstract Screening - not of interest / removed
NA	Norskov, NP; Bruhn, A; Cole, A; Nielsen, MO	Targeted and Untargeted Metabolic Profiling to Discover Bioactive Compounds in Seaweeds and Hemp Using Gas and Liquid Chromatography-Mass Spectrometry	METABOLITES	2021	11	5			259	10.3390/metabo11050259	G	No	Title & Abstract Screening - not of interest / removed
NA	Nunes, BS; Carvalho, FD; Guilhermino, LM; Van Stappen, G	Use of the genus Artemia in ecotoxicity testing	ENVIRONMENTAL POLLUTION	2006	144	2	453	462		10.1016/j.envpol.2005.12.037	F	No	Title & Abstract Screening - not of interest / removed
NA	Nyberg, O; Rico, A; Guinee, JB; Henriksson, PJG	Characterizing antibiotics in LCA-a review of current practices and proposed novel approaches for including resistance	INTERNATIONAL JOURNAL OF LIFE CYCLE ASSESSMENT							10.1007/s11367-021-01908-y	F	No	Title & Abstract Screening - not of interest / removed
NA	Ogburn, DM; White, I	Integrating livestock production with crops and saline fish ponds to reduce greenhouse gas emissions	JOURNAL OF INTEGRATIVE ENVIRONMENTAL SCIENCES	2011	8	1	39	52		10.1080/1943815X.2010.542755	E G H	No	Title & Abstract Screening - not of interest / removed
NA	Ogmundarson, O; Sukumara, S; Laurent, A; Fantke, P	Environmental hotspots of lactic acid production systems	GLOBAL CHANGE BIOLOGY BIOENERGY	2020	12	1	19	38		10.1111/gcbb.12652	F	No	Title & Abstract Screening - not of interest / removed
NA	Ohemeng-Boahen, G; Sewu, DD; Woo, SH	Preparation and characterization of alginate-kelp biochar composite hydrogel bead for dye removal	ENVIRONMENTAL SCIENCE AND POLLUTION RESEARCH	2019	26	32	33030	33042		10.1007/s11356-019-06421-2	H	No	Title & Abstract Screening - not of interest / removed
NA	Oita, A; Nagano, I; Matsuda, H	An improved methodology for calculating the nitrogen footprint of seafood	ECOLOGICAL INDICATORS	2016	60		1091	1103		10.1016/j.ecolind.2015.08.039	F	No	Title & Abstract Screening - not of interest / removed
NA	Oliveira, ES; Temmink, RJM; Buhler, BF; Souza, RM; Resende, N; Spanings, T; Muniz, CC; Lamers, LPM; Kosten, S	Benthivorous fish bioturbation reduces methane emissions, but increases total greenhouse gas emissions	FRESHWATER BIOLOGY	2019	64	1	197	207		10.1111/fwb.13209	E G H	No	Title & Abstract Screening - not of interest / removed
NA	Oliveira, KF; Lacerda, LD; Peres, TF; Bezerra, MF; Dias, FJD	Emission factor and balance of mercury in fish farms in an artificial reservoir in NE Brazil	ENVIRONMENTAL SCIENCE AND POLLUTION RESEARCH	2015	22	22	18278	18287		10.1007/s11356-015-5102-6	E	No	Title & Abstract Screening - not of interest / removed
NA	Olu, K; Caprais, JC; Galeron, J; Causse, R; von Cosel, R; Budzinski, H; Le Menach, K; Le Roux, C; Levache, D; Khripounoff, A; Sibuet, M	Influence of seep emission on the non-symbiont-bearing fauna and vagrant species at an active giant pockmark in the Gulf of Guinea (Congo-Angola margin)	DEEP-SEA RESEARCH PART II-TOPICAL STUDIES IN OCEANOGRAPHY	2009	56	23	2380	2393		10.1016/j.dsr2.2009.04.017	H	No	Title & Abstract Screening - not of interest / removed
NA	O'Neill, EA; Stejskal, V; Clifford, E; Rowan, NJ	Novel use of peatlands as future locations for the sustainable intensification of freshwater aquaculture production - A case study from the Republic of Ireland	SCIENCE OF THE TOTAL ENVIRONMENT	2020	706				130044	10.1016/j.scitotenv.2019.136044	H	No	Title & Abstract Screening - not of interest / removed
NA	Orendt, C; Schmitt, C; van Liefferinge, C; Wolfram, G; de Deckere, E	Include or exclude? A review on the role and suitability of aquatic invertebrate neozoa as indicators in biological assessment with special respect to fresh and brackish European waters	BIOLOGICAL INVASIONS	2010	12	1	265	283		10.1007/s10530-009-9448-x	F	No	Title & Abstract Screening - not of interest / removed
NA	Pahri, SDR; Mohamed, AF; Samat, A	LCA for open systems: a review of the influence of natural and anthropogenic factors on aquaculture systems	INTERNATIONAL JOURNAL OF LIFE CYCLE ASSESSMENT	2015	20	9	1324	1337		10.1007/s11367-015-0929-0	F	No	Title & Abstract Screening - not of interest / removed
NA	Panahi, HKS; Dehhaghi, M; Aghbashlo, M; Karimi, K; Tabatabaei, M	Shifting fuel feedstock from oil wells to sea: Iran outlook and potential for biofuel production from brown macroalgae (ochrophyta; phaeophyceae)	RENEWABLE & SUSTAINABLE ENERGY REVIEWS	2019	112		626	642		10.1016/j.rser.2019.06.023	G	No	Title & Abstract Screening - not of interest / removed
NA	Papatryphon, E; Petit, J; Kaushik, SJ; van der Werf, HMG	Environmental impact assessment of salmonid feeds using Life Cycle Assessment (LCA)	AMBIO	2004	33	6	316	323		10.1639/0044-7447(2004)033[0316:EIAOSF]2.0.CO;2	F	No	Title & Abstract Screening - not of interest / removed
NA	Paramesh, V; Parajuli, R; Chakurkar, EB; Sreekanth, GB; Kumar, HBC; Gokuldas, PP; Mahajan, GR; Manohara, KK; Viswanatha, RK; Ravisankar, N	Sustainability, energy budgeting, and life cycle assessment of crop-dairy-fish-poultry mixed farming system for coastal lowlands under humid tropic condition of India	ENERGY	2019	188				116101	10.1016/j.energy.2019.116101	A F G	No	Title & Abstract Screening - not of interest / removed
NA	Paraska, DW; Bruce, LC; Shiell, G; Hipsey, MR	Predicting critical thresholds of aquaculture waste loading to coastal sediment	21ST INTERNATIONAL CONGRESS ON MODELLING AND SIMULATION (MODSIM2015)	2015			536	542			I D	No	Title & Abstract Screening - not of interest / removed
NA	Park, C; Lee, YT; Lee, SH	Characteristics of atmospheric CO2 fluxes and the estimation of their potential sources around Boseong Standard Weather Observatory (BSWO)	ATMOSPHERIC ENVIRONMENT	2021	252				118340	10.1016/j.atmosenv.2021.118340	H I	No	Title & Abstract Screening - not of interest / removed
NA	Park, HR; Jung, KA; Lim, SR; Park, JM	Quantitative Sustainability Assessment of Seaweed Biomass as Bioethanol Feedstock	BIOENERGY RESEARCH	2014	7	3	974	985		10.1007/s12155-014-9430-z	I	No	Title & Abstract Screening - not of interest / removed
F22	Parker, R	Implications of high animal by-product feed inputs in life cycle assessments of farmed Atlantic salmon	INTERNATIONAL JOURNAL OF LIFE CYCLE ASSESSMENT	2018	23	5	982	994		10.1007/s11367-017-1340-9	A F G	Yes	Included
NA	Parker, RWR; Tyedmers, PH	Life Cycle Environmental Impacts of Three Products Derived from Wild-Caught Antarctic Krill (Euphausia superba)	ENVIRONMENTAL SCIENCE & TECHNOLOGY	2012	46	9	4958	4965		10.1021/es2040703	F	No	Title & Abstract Screening - not of interest / removed
NA	Parker, RWR; Tyedmers, PH	Uncertainty and natural variability in the ecological footprint of fisheries: A case study of reduction fisheries for meal and oil	ECOLOGICAL INDICATORS	2012	16		76	83		10.1016/j.ecolind.2011.06.015	F I D	No	Title & Abstract Screening - not of interest / removed
NA	Parodi, A; Leip, A; De Boer, IJM; Slegers, PM; Ziegler, F; Temme, EHM; Herrero, M; Tuomisto, H; Valin, H; Van Middelaar, CE; Van Loon, JJA; Van Zanten, HHE	The potential of future foods for sustainable and healthy diets	NATURE SUSTAINABILITY	2018	1	12	782	789		10.1038/s41893-018-0189-7	F	No	Title & Abstract Screening - not of interest / removed
NA	Parolini, M; Ganzaroli, A; Bacenetti, J	Earthworm as an alternative protein source in poultry and fish farming: Current applications and future perspectives	SCIENCE OF THE TOTAL ENVIRONMENT	2020	734				139460	10.1016/j.scitotenv.2020.139460	F	No	Title & Abstract Screening - not of interest / removed
NA	Parsons, S; Allen, MJ; Abeln, F; McManus, M; Chuck, CJ	Sustainability and life cycle assessment (LCA) of macroalgae-derived single cell oils	JOURNAL OF CLEANER PRODUCTION	2019	232		1272	1281		10.1016/j.jclepro.2019.05.315	F	No	Title & Abstract Screening - not of interest / removed
NA	Patel, N; Acharya, B; Basu, P	Hydrothermal Carbonization (HTC) of Seaweed (Macroalgae) for Producing Hydrochar	ENERGIES	2021	14	7			1805	10.3390/en14071805	H	No	Title & Abstract Screening - not of interest / removed
NA	Paudel, SR	Nitrogen transformation in engineered aquaponics with water celery (Oenanthe javanica) and koi carp (Cyprinus carpio): Effects of plant to fish biomass ratio	AQUACULTURE	2020	520				734971	10.1016/j.aquaculture.2020.734971	G	No	Title & Abstract Screening - not of interest / removed
NA	Paudel, SR; Choi, O; Khanal, SK; Chandran, K; Kim, S; Lee, JW	Effects of temperature on nitrous oxide (N2O) emission from intensive aquaculture system	SCIENCE OF THE TOTAL ENVIRONMENT	2015	518		16	23		10.1016/j.scitotenv.2015.02.076	E G	No	Title & Abstract Screening - not of interest / removed
NA	Paz, S; Rubio, C; Frias, I; Gutierrez, AJ; Gonzalez-Weller, D; Revert, C; Hardisson, A	Metal Concentrations in Wild-Harvested Phaeophyta Seaweed from the Atlantic Ocean (Canary Islands, Spain)	JOURNAL OF FOOD PROTECTION	2018	81	7	1165	1170		10.4315/0362-028X.JFP-18-038	F	No	Title & Abstract Screening - not of interest / removed
S6	Pechsiri, JS; Thomas, JBE; Risen, E; Ribeiro, MS; Malmstrom, ME; Nylund, GM; Jansson, A; Welander, U; Pavia, H; Grondahl, F	Energy performance and greenhouse gas emissions of kelp cultivation for biogas and fertilizer recovery in Sweden	SCIENCE OF THE TOTAL ENVIRONMENT	2016	573		347	355		10.1016/j.scitotenv.2016.07.220	E G	Yes	Included
NA	Peckmann, J; Thiel, V; Michaelis, W; Clari, P; Gaillard, C; Martire, L; Reitner, J	Cold seep deposits of Beauvoisin (Oxfordian; southeastern France) and Marmorito (Miocene; northern Italy): microbially induced authigenic carbonates	INTERNATIONAL JOURNAL OF EARTH SCIENCES	1999	88	1	60	75		10.1007/s005310050246	H	No	Title & Abstract Screening - not of interest / removed
NA	Peiro-Signes, A; Miret-Pastor, L; Segarra-Ona, M	Effects of green certification and labelling on the Spanish fisheries industry	AQUACULTURE REPORTS	2020	17				100396	10.1016/j.aqrep.2020.100396	F	No	Title & Abstract Screening - not of interest / removed
NA	Pelletier, N; Andre, J; Charef, A; Damalas, D; Green, B; Parker, R; Sumaila, R; Thomas, G; Tobin, R; Watson, R	Energy prices and seafood security	GLOBAL ENVIRONMENTAL CHANGE-HUMAN AND POLICY DIMENSIONS	2014	24		30	41		10.1016/j.gloenvcha.2013.11.014	F	No	Title & Abstract Screening - not of interest / removed
NA	Pelletier, N; Klinger, DH; Sims, NA; Yoshioka, JR; Kittinger, JN	Nutritional Attributes, Substitutability, Scalability, and Environmental Intensity of an Illustrative Subset of Current and Future Protein Sources for Aquaculture Feeds: Joint Consideration of Potential Synergies and Trade-offs	ENVIRONMENTAL SCIENCE & TECHNOLOGY	2018	52	10	5532	5544		10.1021/acs.est.7b05468	F	No	Title & Abstract Screening - not of interest / removed
NA	Pelletier, N; Tyedmers, P	Feeding farmed salmon: Is organic better?	AQUACULTURE	2007	272	1-4	399	416		10.1016/j.aquaculture.2007.06.024	F	No	Title, Abstract, & Full text check - No suitable data
NA	Pelletier, N; Tyedmers, P	Life Cycle Considerations for Improving Sustainability Assessments in Seafood Awareness Campaigns	ENVIRONMENTAL MANAGEMENT	2008	42	5	918	931		10.1007/s00267-008-9148-9	F	No	Title & Abstract Screening - not of interest / removed
NA	Pelletier, N; Tyedmers, P	Life Cycle Assessment of Frozen Tilapia Fillets From Indonesian Lake-Based and Pond-Based Intensive Aquaculture Systems	JOURNAL OF INDUSTRIAL ECOLOGY	2010	14	3	467	481		10.1111/j.1530-9290.2010.00244.x	C D F H I	No	Title & Abstract Screening - not of interest / removed
F23	Pelletier, N; Tyedmers, P; Sonesson, U; Scholz, A; Ziegler, F; Flysjo, A; Kruse, S; Cancino, B; Silverman, H	Not All Salmon Are Created Equal: Life Cycle Assessment (LCA) of Global Salmon Farming Systems	ENVIRONMENTAL SCIENCE & TECHNOLOGY	2009	43	23	8730	8736		10.1021/es9010114	A F G	Yes	Included
NA	Pelletier, NL; Ayer, NW; Tyedmers, PH; Kruse, SA; Flysjo, A; Robillard, G; Ziegler, F; Scholz, AJ; Sonesson, U	Impact categories for life cycle assessment research of seafood production systems: Review and prospectus	INTERNATIONAL JOURNAL OF LIFE CYCLE ASSESSMENT	2007	12	6	414	421		10.1065/lca2006.09.275	F	No	Title & Abstract Screening - not of interest / removed
NA	Penalosa-Martinell, D; Vela-Magana, M; Ponce-Diaz, G; Padilla, MEA	Probiotics as environmental performance enhancers in the production of white shrimp (Penaeus vannamei) larvae	AQUACULTURE	2020	514				734491	10.1016/j.aquaculture.2019.734491	I	No	Title & Abstract Screening - not of interest / removed
NA	Pennington, KM; Kapuscinski, AR	Predation and Food Limitation Influence Fitness Traits of Growth-Enhanced Transgenic and Wild-Type Fish	TRANSACTIONS OF THE AMERICAN FISHERIES SOCIETY	2011	140	2	221	234	PII 934949740	10.1080/00028487.2011.545012	F	No	Title & Abstract Screening - not of interest / removed
NA	Perez-Lopez, P; Balboa, EM; Gonzalez-Garcia, S; Dominguez, H; Feijoo, G; Moreira, MT	Comparative environmental assessment of valorization strategies of the invasive macroalgae Sargassum muticum	BIORESOURCE TECHNOLOGY	2014	161		137	148		10.1016/j.biortech.2014.03.013	F	No	Title & Abstract Screening - not of interest / removed
NA	Perez-Lopez, P; JeffrYes, C; Agathos, SN; Feijoo, G; Rorrer, G; Moreira, MT	Environmental life cycle optimization of essential terpene oils produced by the macroalga Ochtodes secundiramea	SCIENCE OF THE TOTAL ENVIRONMENT	2016	542		292	305		10.1016/j.scitotenv.2015.10.045	F	No	Title & Abstract Screening - not of interest / removed
NA	Perez-Lopez, P; Ledda, FD; Bisio, A; Feijoo, G; Perino, E; Pronzato, R; Manconi, R; Moreira, MT	Life cycle assessment of in situ mariculture in the Mediterranean Sea for the production of bioactive compounds from the sponge Sarcotragus spinosulus	JOURNAL OF CLEANER PRODUCTION	2017	142		4356	4368		10.1016/j.jclepro.2016.11.137	F	No	Title & Abstract Screening - not of interest / removed
NA	Perez-Lopez, P; Ternon, E; Gonzalez-Garcia, S; Genta-Jouve, G; Feijoo, G; Thomas, OP; Moreira, MT	Environmental solutions for the sustainable production of bioactive natural products from the marine sponge Crambe crambe	SCIENCE OF THE TOTAL ENVIRONMENT	2014	475		71	82		10.1016/j.scitotenv.2013.12.068	F	No	Title & Abstract Screening - not of interest / removed
NA	Pernet, F; Browman, HI	The future is now: marine aquaculture in the anthropocene Introduction	ICES JOURNAL OF MARINE SCIENCE	2021	78	1	315	322		10.1093/icesjms/fsaa248	I	No	Title & Abstract Screening - not of interest / removed
NA	Pham, TD; Kaida, N; Yoshino, K; Nguyen, XH; Nguyen, HT; Bui, DT	Willingness to pay for mangrove restoration in the context of climate change in the Cat Ba biosphere reserve, Vietnam	OCEAN & COASTAL MANAGEMENT	2018	163		269	277		10.1016/j.ocecoaman.2018.07.005	H	No	Title & Abstract Screening - not of interest / removed
NA	Pham, TD; Xia, JS; Ha, NT; Bui, DT; Le, NN; Takeuchi, W	A Review of Remote Sensing Approaches for Monitoring Blue Carbon Ecosystems: Mangroves, Seagrasses and Salt Marshes during 2010-2018	SENSORS	2019	19	8			1933	10.3390/s19081933	A C G H I	No	Title & Abstract Screening - not of interest / removed
NA	Philippsen, A; Wild, P; Rowe, A	Energy input, carbon intensity and cost for ethanol produced from farmed seaweed	RENEWABLE & SUSTAINABLE ENERGY REVIEWS	2014	38		609	623		10.1016/j.rser.2014.06.010	H	No	Title, Abstract, & Full text check - No suitable data
NA	Philis, G; Ziegler, F; Gansel, LC; Jansen, MD; Gracey, EO; Stene, A	Comparing Life Cycle Assessment (LCA) of Salmonid Aquaculture Production Systems: Status and Perspectives	SUSTAINABILITY	2019	11	9			2517	10.3390/su11092517	C D F H I	No	Title, Abstract, & Full text check - No suitable data
NA	Philis, G; Ziegler, F; Jansen, MD; Gansel, LC; Hornborg, S; Aas, GH; Stene, A	Quantifying environmental impacts of cleaner fish used as sea lice treatments in salmon aquaculture with life cycle assessment	JOURNAL OF INDUSTRIAL ECOLOGY							10.1111/jiec.13118	F	No	Title & Abstract Screening - not of interest / removed
NA	Phong, LT; de Boer, IJM; Udo, HMJ	Life cycle assessment of food production in integrated agriculture-aquaculture systems of the Mekong Delta	LIVESTOCK SCIENCE	2011	139	1-2	80	90		10.1016/j.livsci.2011.03.015	F	No	Title & Abstract Screening - not of interest / removed
NA	Pinheiro, M; Miranda, T; Ferreira, V; Pereira, E; Valente, I; Cruz, F; Maslov, D	From decision-making to Oceans Accounts: a case study	OCEANS 2019 - MARSEILLE	2019							F	No	Title & Abstract Screening - not of interest / removed
NA	Pires, JCM; Alvim-Ferraz, MCM; Martins, FG; Simoes, M	Carbon dioxide capture from flue gases using microalgae: Engineering aspects and biorefinery concept	RENEWABLE & SUSTAINABLE ENERGY REVIEWS	2012	16	5	3043	3053		10.1016/j.rser.2012.02.055	G H	No	Title & Abstract Screening - not of interest / removed
NA	Pirian, K; Piri, K; Sohrabipour, J; Blomster, J	Three species of Ulva (Ulvophyceae) from the Persian Gulf as potential sources of protein, essential amino acids and fatty acids	PHYCOLOGICAL RESEARCH	2018	66	2	149	154		10.1111/pre.12212	I	No	Title & Abstract Screening - not of interest / removed
NA	Poulin, R; Presswell, B; Jorge, F	The state of fish parasite discovery and taxonomy: a critical assessment and a look forward	INTERNATIONAL JOURNAL FOR PARASITOLOGY	2020	50	10-11	733	742		10.1016/j.ijpara.2019.12.009	F	No	Title & Abstract Screening - not of interest / removed
NA	Powell, EB; Krause, JR; Martin, RM; Watson, EB	Pond Excavation Reduces Coastal Wetland Carbon Dioxide Assimilation	JOURNAL OF GEOPHYSICAL RESEARCH-BIOGEOSCIENCES	2020	125	2				10.1029/2019JG005187	G H	No	Title & Abstract Screening - not of interest / removed
NA	Pratt, N; Ciotti, BJ; Morgan, EA; Taylor, P; Stahl, H; Hauton, C	No evidence for impacts to the molecular ecophysiology of ion or CO2 regulation in tissues of selected surface-dwelling bivalves in the vicinity of a sub-seabed CO2 release	INTERNATIONAL JOURNAL OF GREENHOUSE GAS CONTROL	2015	38		193	201		10.1016/j.ijggc.2014.10.001	C H	No	Title & Abstract Screening - not of interest / removed
NA	Preat, N; De Troch, M; van Leeuwen, S; Taelman, SE; De Meester, S; Allais, F; Dewulf, J	Development of potential yield loss indicators to assess the effect of seaweed farming on fish landings	ALGAL RESEARCH-BIOMASS BIOFUELS AND BIOPRODUCTS	2018	35		194	205		10.1016/j.algal.2018.08.030	F	No	Title & Abstract Screening - not of interest / removed
NA	PRIDMORE, RD; THRUSH, SF; WILCOCK, RJ; SMITH, TJ; HEWITT, JE; CUMMINGS, VJ	EFFECT OF THE ORGANOCHLORINE PESTICIDE TECHNICAL CHLORDANE ON THE POPULATION-STRUCTURE OF SUSPENSION AND DEPOSIT FEEDING BIVALVES	MARINE ECOLOGY PROGRESS SERIES	1991	76	3	261	271		10.3354/meps076261	F	No	Title & Abstract Screening - not of interest / removed
NA	Qiu, GY; Li, HY; Zhang, QT; Chen, W; Liang, XJ; Li, XZ	Effects of Evapotranspiration on Mitigation of Urban Temperature by Vegetation and Urban Agriculture	JOURNAL OF INTEGRATIVE AGRICULTURE	2013	12	8	1307	1315		10.1016/S2095-3119(13)60543-2	F	No	Title & Abstract Screening - not of interest / removed
NA	Queiroz, HM; Artur, AG; Taniguchi, CAK; da Silveira, MRS; do Nascimento, JC; Nobrega, GN; Otero, XL; Ferreira, TO	Hidden contribution of shrimp farming effluents to greenhouse gas emissions from mangrove soils	ESTUARINE COASTAL AND SHELF SCIENCE	2019	221		8	14		10.1016/j.ecss.2019.03.011	G H	No	Title & Abstract Screening - not of interest / removed
NA	Raikova, S; Allen, MJ; Chuck, CJ	Hydrothermal liquefaction of macroalgae for the production of renewable biofuels	BIOFUELS BIOPRODUCTS & BIOREFINING-BIOFPR	2019	13	6	1483	1504		10.1002/bbb.2047	F	No	Title & Abstract Screening - not of interest / removed
NA	Rajak, RC; Jacob, S; Kim, BS	A holistic zero waste biorefinery approach for macroalgal biomass utilization: A review	SCIENCE OF THE TOTAL ENVIRONMENT	2020	716				137067	10.1016/j.scitotenv.2020.137067	G	No	Title & Abstract Screening - not of interest / removed
NA	Ramachandra, TV; Hebbale, D	Bioethanol from macroalgae: Prospects and challenges	RENEWABLE & SUSTAINABLE ENERGY REVIEWS	2020	117				109479	10.1016/j.rser.2019.109479	E I	No	Title & Abstract Screening - not of interest / removed
NA	Ramkumar, VS; Pugazhendhi, A; Prakash, S; Ahila, NK; Vinoj, G; Selvam, S; Kumar, G; Kannapiran, E; Rajendran, RB	Synthesis of platinum nanoparticles using seaweed Padina gymnospora and their catalytic activity as PVP/PtNPs nanocomposite towards biological applications	BIOMEDICINE & PHARMACOTHERAPY	2017	92		479	490		10.1016/j.biopha.2017.05.076	H	No	Title & Abstract Screening - not of interest / removed
NA	Ramos, S; Larrinaga, L; Albinarrate, U; Jungbluth, N; Ingolfsdottir, GM; Yngvadottir, E; Landquist, B; Woodhouse, A; Olafsdottir, G; Esturo, A; Zufia, J; Perez-Villareal, B	SENSE tool: easy-to-use web-based tool to calculate food product environmental impact	INTERNATIONAL JOURNAL OF LIFE CYCLE ASSESSMENT	2016	21	5	710	721		10.1007/s11367-015-0980-x	F	No	Title & Abstract Screening - not of interest / removed
NA	Ray, NE; Fulweiler, RW	Meta-analysis of oyster impacts on coastal biogeochemistry	NATURE SUSTAINABILITY	2021	4	3	261	269		10.1038/s41893-020-00644-9	A C D G H I	No	Title & Abstract Screening - not of interest / removed
NA	Ray, NE; Maguire, TJ; Al-Haj, AN; Henning, MC; Fulweiler, RW	Low Greenhouse Gas Emissions from Oyster Aquaculture	ENVIRONMENTAL SCIENCE & TECHNOLOGY	2019	53	15	9118	9127		10.1021/acs.est.9b02965	E F G H	No	Title, Abstract, & Full text check - No suitable data
B10	Ray, NE; O'Meara, T; Wiliamson, T; Izursa, JL; Kangas, PC	Consideration of carbon dioxide release during shell production in LCA of bivalves	INTERNATIONAL JOURNAL OF LIFE CYCLE ASSESSMENT	2018	23	5	1042	1048		10.1007/s11367-017-1394-8	F	Yes	Included
NA	Reid, GK; Gurney-Smith, HJ; Marcogliese, DJ; Knowler, D; Benfey, T; Garber, AF; Forster, I; Chopin, T; Brewer-Dalton, K; Moccia, RD; Flaherty, M; Smith, CT; De Silva, S	Climate change and aquaculture: considering biological response and resources	AQUACULTURE ENVIRONMENT INTERACTIONS	2019	11		569	602		10.3354/aei00332	F	No	Title & Abstract Screening - not of interest / removed
NA	Ren, JS; Ragg, NLC; Cummings, VJ; Zhang, JH	Ocean acidification and dynamic energy budget models: Parameterisation and simulations for the green-lipped mussel	ECOLOGICAL MODELLING	2020	426				109069	10.1016/j.ecolmodel.2020.109069	H	No	Title & Abstract Screening - not of interest / removed
NA	Ren, WH	Study on the removable carbon sink estimation and decomposition of influencing factors of mariculture shellfish and algae in China-a two-dimensional perspective based on scale and structure	ENVIRONMENTAL SCIENCE AND POLLUTION RESEARCH	2021	28	17	21528	21539		10.1007/s11356-020-11997-1	H	No	Title, Abstract, & Full text check - No suitable data
NA	Revie, CW; Robbins, C; Gettinby, G; Kelly, L; Treasurer, JW	A mathematical model of the growth of sea lice, Lepeophtheirus salmonis, populations on farmed Atlantic salmon, Salmo salar L., in Scotland and its use in the assessment of treatment strategies	JOURNAL OF FISH DISEASES	2005	28	10	603	613		10.1111/j.1365-2761.2005.00665.x	F	No	Title & Abstract Screening - not of interest / removed
NA	Richards, DR; Thompson, BS; Wijedasa, L	Quantifying net loss of global mangrove carbon stocks from 20 years of land cover change	NATURE COMMUNICATIONS	2020	11	1			4260	10.1038/s41467-020-18118-z	H	No	Title & Abstract Screening - not of interest / removed
NA	Riebesell, U; Aberle-Malzahn, N; Achterberg, EP; Alguero-Muniz, M; Alvarez-Fernandez, S; Aristegui, J; Bach, LT; Boersma, M; Boxhammer, T; Guan, WC; Haunost, M; Horn, HG; Loscher, CR; Ludwig, A; Spisla, C; Sswat, M; Stange, P; Taucher, J	Toxic algal bloom induced by ocean acidification disrupts the pelagic food web	NATURE CLIMATE CHANGE	2018	8	12	1082	+		10.1038/s41558-018-0344-1	H	No	Title & Abstract Screening - not of interest / removed
NA	Riemann, L; Alfredsson, H; Hansen, MM; Als, TD; Nielsen, TG; Munk, P; Aarestrup, K; Maes, GE; Sparholt, H; Petersen, MI; Bachler, M; Castonguay, M	Qualitative assessment of the diet of European eel larvae in the Sargasso Sea resolved by DNA barcoding	BIOLOGY LETTERS	2010	6	6	819	822		10.1098/rsbl.2010.0411	F	No	Title & Abstract Screening - not of interest / removed
NA	Rifqi, M; Widigdo, B; Wardiatno, Y; Mashar, A; Adianto, W	The daily variance of CO2 and CH4 emission from shrimp ponds	INTERNATIONAL SYMPOSIUM COASTAL ECOSYSTEM AND BIODIVERSITY OF ASIA-PACIFIC: ACHIEVING SDG 14, 2020	2020	420				12026	10.1088/1755-1315/420/1/012026	A C G H	No	Title & Abstract Screening - not of interest / removed
NA	Risen, E; Tatarchenko, O; Grondahl, F; Malmstrom, ME	Harvesting of drifting filamentous macroalgae in the Baltic Sea: An energy assessment	JOURNAL OF RENEWABLE AND SUSTAINABLE ENERGY	2014	6	1			13116	10.1063/1.4862783	F	No	Title & Abstract Screening - not of interest / removed
NA	Rodhouse, PGK; Pierce, GJ; Nichols, OC; Sauer, WHH; Arkhipkin, AI; Laptikhovsky, VV; Lipinski, MR; Ramos, JE; Gras, M; Kidokoro, H; Sadayasu, K; Pereira, J; Lefkaditou, E; Pita, C; Gasalla, M; Haimovici, M; Sakai, M; Downey, N	Environmental Effects on Cephalopod Population Dynamics: Implications for Management of Fisheries	ADVANCES IN CEPHALOPOD SCIENCE: BIOLOGY, ECOLOGY, CULTIVATION AND FISHERIES	2014	67		99	+		10.1016/B978-0-12-800287-2.00002-0	F	No	Title & Abstract Screening - not of interest / removed
NA	Rodrigues, ERN; Medeiros, DL; Mendonca, AD; Marcolin, CD; Albinati, RCB; Franke, CR	LIFE CYCLE ANALYSIS OF NATIONAL FISH IMPORT MARKET TO BAHIA (BRAZIL)	BOLETIM DO INSTITUTO DE PESCA	2016	42	4	791	799		10.20950/1678-2305.2016v42n4p791	A B E G	No	Title & Abstract Screening - not of interest / removed
NA	Rodrigues, LC; van den Bergh, JCJM; Ghermandi, A	Socio-economic impacts of ocean acidification in the Mediterranean Sea	MARINE POLICY	2013	38		447	456		10.1016/j.marpol.2012.07.005	C H	No	Title & Abstract Screening - not of interest / removed
NA	Rodrigues, LC; Van den Bergh, JCJM; Massa, F; Theodorou, JA; Ziveri, P; Gazeau, F	SENSITIVITY OF MEDITERRANEAN BIVALVE MOLLUSC AQUACULTURE TO CLIMATE CHANGE, OCEAN ACIDIFICATION, AND OTHER ENVIRONMENTAL PRESSURES: FINDINGS FROM A PRODUCER SURVEY	JOURNAL OF SHELLFISH RESEARCH	2015	34	3	1161	1176		10.2983/035.034.0341	C H	No	Title & Abstract Screening - not of interest / removed
NA	Roffeis, M; Wakefield, ME; Almeida, J; Valada, TRA; Devic, E; Kone, N; Kenis, M; Nacambo, S; Fitches, EC; Koko, GKD; Mathijs, E; Achten, WMJ; Muys, B	Life cycle cost assessment of insect based feed production in West Africa	JOURNAL OF CLEANER PRODUCTION	2018	199		792	806		10.1016/j.jclepro.2018.07.179	F	No	Title & Abstract Screening - not of interest / removed
NA	Roman, B; Brennan, RA	Coupling ecological wastewater treatment with the production of livestock feed and irrigation water provides net benefits to human health and the environment: A life cycle assessment	JOURNAL OF ENVIRONMENTAL MANAGEMENT	2021	288				112361	10.1016/j.jenvman.2021.112361	A F G	No	Title & Abstract Screening - not of interest / removed
NA	Roos, E; Bajzelj, B; Smith, P; Patel, M; Little, D; Garnett, T	Greedy or needy? Land use and climate impacts of food in 2050 under different livestock futures	GLOBAL ENVIRONMENTAL CHANGE-HUMAN AND POLICY DIMENSIONS	2017	47		1	12		10.1016/j.gloenvcha.2017.09.001	E G	No	Title & Abstract Screening - not of interest / removed
NA	Roos, E; Bajzelj, B; Smith, P; Patel, M; Little, D; Garnett, T	Protein futures for Western Europe: potential land use and climate impacts in 2050	REGIONAL ENVIRONMENTAL CHANGE	2017	17	2	367	377		10.1007/s10113-016-1013-4	E G H	No	Title & Abstract Screening - not of interest / removed
NA	Roque, BM; Salwen, JK; Kinley, R; Kebreab, E	Inclusion of Asparagopsis armata in lactating dairy cows' diet reduces enteric methane emission by over 50 percent	JOURNAL OF CLEANER PRODUCTION	2019	234		132	138		10.1016/j.jclepro.2019.06.193	G	No	Title & Abstract Screening - not of interest / removed
NA	Roque, BM; Venegas, M; Kinley, RD; de Nys, R; Duarte, TL; Yang, X; Kebreab, E	Red seaweed (Asparagopsis taxiformis) supplementation reduces enteric methane by over 80 percent in beef steers	PLOS ONE	2021	16	3			e0247820	10.1371/journal.pone.0247820	I	No	Title & Abstract Screening - not of interest / removed
NA	Roselli, L; Casieri, A; de Gennaro, BC; Sardaro, R; Russo, G	Environmental and Economic Sustainability of Table Grape Production in Italy	SUSTAINABILITY	2020	12	9			3670	10.3390/su12093670	F I D	No	Title & Abstract Screening - not of interest / removed
NA	Roy, K; Vrba, J; Kaushik, SJ; Mraz, J	Nutrient footprint and ecosystem services of carp production in European fishponds in contrast to EU crop and livestock sectors	JOURNAL OF CLEANER PRODUCTION	2020	270				122268	10.1016/j.jclepro.2020.122268	F	No	Title & Abstract Screening - not of interest / removed
NA	Rubilar, T; Cardozo, D	Blue Growth: Sea Urchin Sustainable Aquaculture, Innovative Approaches	REVISTA DE BIOLOGIA TROPICAL	2021	69		474	486			I	No	Title & Abstract Screening - not of interest / removed
NA	Rutegwa, M; Gebauer, R; Vesely, L; Regenda, J; Strunecky, O; Hejzlar, J; Drozd, B	Diffusive methane emissions from temperate semi-intensive carp ponds	AQUACULTURE ENVIRONMENT INTERACTIONS	2019	11		19	30		10.3354/aei00296	G H	No	Title & Abstract Screening - not of interest / removed
NA	Rutegwa, M; Potuzak, J; Hejzlar, J; Drozd, B	Carbon metabolism and nutrient balance in a hypereutrophic semi-intensive fishpond	KNOWLEDGE AND MANAGEMENT OF AQUATIC ECOSYSTEMS	2019		420			49	10.1051/kmae/2019043	H	No	Title & Abstract Screening - not of interest / removed
NA	Sa, AKDD; Cutrim, MVJ; Costa, DS; Cavalcanti, LF; Ferreira, FS; Oliveira, ALL; Serejo, JHF	Algal blooms and trophic state in a tropical estuary blocked by a dam (northeastern Brazil)	OCEAN AND COASTAL RESEARCH	2021	69				e21009	10.1590/2675-2824069.20-006akddss	F	No	Title & Abstract Screening - not of interest / removed
NA	Sabu, EA; Gonsalves, MJ; Sreepada, RA; Shivaramu, MS; Ramaiah, N	Evaluation of the Physiological Bacterial Groups in a Tropical Biosecured, Zero-Exchange System Growing Whiteleg Shrimp,Litopenaeus vannamei	MICROBIAL ECOLOGY	2021	81	2	335	346		10.1007/s00248-020-01575-w	G H	No	Title & Abstract Screening - not of interest / removed
NA	Sadhukhan, J; Gadkari, S; Martinez-Hernandez, E; Ng, KS; Shemfe, M; Torres-Garcia, E; Lynch, J	Novel macroalgae (seaweed) biorefinery systems for integrated chemical, protein, salt, nutrient and mineral extractions and environmental protection by green synthesis and life cycle sustainability assessments	GREEN CHEMISTRY	2019	21	10	2635	2655		10.1039/c9gc00607a	F	No	Title & Abstract Screening - not of interest / removed
NA	Sae-Lim, P; Kause, A; Mulder, HA; Olesen, I	BREEDING AND GENETICS SYMPOSIUM: Climate change and selective breeding in aquaculture	JOURNAL OF ANIMAL SCIENCE	2017	95	4	1801	1812		10.2527/jas.2016.1066	A C D G H I	No	Title & Abstract Screening - not of interest / removed
NA	Sahling, H; Borowski, C; Escobar-Briones, E; Gaytan-Caballero, A; Hsu, CW; Loher, M; MacDonald, I; Marcon, Y; Pape, T; Romer, M; Rubin-Blum, M; Schubotz, F; Smrzka, D; Wegener, G; Bohrmann, G	Massive asphalt deposits, oil seepage, and gas venting support abundant chemosynthetic communities at the Campeche Knolls, southern Gulf of Mexico	BIOGEOSCIENCES	2016	13	15	4491	4512		10.5194/bg-13-4491-2016	H	No	Title & Abstract Screening - not of interest / removed
NA	Saling, P; Baker, R; Gensch, CO; Quack, D	Differences in life-cycle assessment for the production of various carotenoid additives for use in poultry feeds	JOURNAL OF SUSTAINABLE AGRICULTURE	2006	29	1	15	41		10.1300/J064v29n01_04	F	No	Title & Abstract Screening - not of interest / removed
NA	Salomone, R; Saija, G; Mondello, G; Giannetto, A; Fasulo, S; Savastano, D	Environmental impact of food waste bioconversion by insects: Application of Life Cycle Assessment to process using Hermetia illucens	JOURNAL OF CLEANER PRODUCTION	2017	140		890	905		10.1016/j.jclepro.2016.06.154	F	No	Title & Abstract Screening - not of interest / removed
NA	Samuel-Fitwi, B; Meyer, S; Reckmann, K; Schroeder, JP; Schulz, C	Aspiring for environmentally conscious aquafeed: comparative LCA of aquafeed manufacturing using different protein sources	JOURNAL OF CLEANER PRODUCTION	2013	52		225	233		10.1016/j.jclepro.2013.02.031	F	No	Title & Abstract Screening - not of interest / removed
NA	Samuel-Fitwi, B; Nagel, F; Meyer, S; Schroeder, JP; Schulz, C	Comparative life cycle assessment (LCA) of raising rainbow trout (Oncorhynchus mykiss) in different production systems	AQUACULTURAL ENGINEERING	2013	54		85	92		10.1016/j.aquaeng.2012.12.002	F	No	Title, Abstract, & Full text check - No suitable data
NA	Samuel-Fitwi, B; Schroeder, JP; Schulz, C	System delimitation in life cycle assessment (LCA) of aquaculture: striving for valid and comprehensive environmental assessment using rainbow trout farming as a case study	INTERNATIONAL JOURNAL OF LIFE CYCLE ASSESSMENT	2013	18	3	577	589		10.1007/s11367-012-0510-z	F	No	Title & Abstract Screening - not of interest / removed
NA	Samuel-Fitwi, B; Wuertz, S; Schroeder, JP; Schulz, C	Sustainability assessment tools to support aquaculture development	JOURNAL OF CLEANER PRODUCTION	2012	32		183	192		10.1016/j.jclepro.2012.03.037	F	No	Title & Abstract Screening - not of interest / removed
NA	Sanchez-Saavedra, MDP; Voltolina, D	The growth rate, biomass production and composition of Chaetoceros sp grown with different light sources	AQUACULTURAL ENGINEERING	2006	35	2	161	165		10.1016/j.aquaeng.2005.12.001	H	No	Title & Abstract Screening - not of interest / removed
NA	Sangare, N; Lo-Yat, A; Le Moullac, G; Pecquerie, L; Thomas, Y; Beliaeff, B; Andrefouet, S	Estimation of physical and physiological performances of blacklip pearl oyster larvae in view of DEB modeling and recruitment assessment	JOURNAL OF EXPERIMENTAL MARINE BIOLOGY AND ECOLOGY	2019	512		42	50		10.1016/j.jembe.2018.12.008	F	No	Title & Abstract Screening - not of interest / removed
NA	Santos, AAO; Aubin, J; Corson, MS; Valenti, WC; Camargo, AFM	Comparing environmental impacts of native and introduced freshwater prawn farming in Brazil and the influence of better effluent management using LCA	AQUACULTURE	2015	444		151	159		10.1016/j.aquaculture.2015.03.006	F	No	Title & Abstract Screening - not of interest / removed
NA	Sardenne, F; Simard, M; Robinson, SMC; McKindsey, CW	Consumption of organic wastes from coastal salmon aquaculture by wild decapods	SCIENCE OF THE TOTAL ENVIRONMENT	2020	711				134863	10.1016/j.scitotenv.2019.134863	I	No	Title & Abstract Screening - not of interest / removed
NA	Sartin, JH; Halsall, C; Hayward, S; Hewitt, CN	Emission rates of C-8-C15VOCs from seaweed and sand in the inter-tidal zone at Mace Head, Ireland	ATMOSPHERIC ENVIRONMENT	2002	36	34	5311	5321	PII S1352-2310(02)00639-8	10.1016/S1352-2310(02)00639-8	H	No	Title & Abstract Screening - not of interest / removed
NA	Sasmito, SD; Sillanpaa, M; HaYes, MA; Bachri, S; Saragi-Sasmito, MF; Sidik, F; Hanggara, BB; Mofu, WY; Rumbiak, VI; Hendri; Taberima, S; Suhaemi; Nugroho, JD; Pattiasina, TF; Widagti, N; Barakalla; Rahajoe, JS; Hartantri, H; Nikijuluw, V; Jowey, RN; Heatubun, CD; zu Ermgassen, P; Worthington, TA; Howard, J; Lovelock, CE; Friess, DA; Hutley, LB; Murdiyarso, D	Mangrove blue carbon stocks and dynamics are controlled by hydrogeomorphic settings and land-use change	GLOBAL CHANGE BIOLOGY	2020	26	5	3028	3039		10.1111/gcb.15056	H	No	Title & Abstract Screening - not of interest / removed
NA	Satta, CT; Angles, S; Luglie, A; Guillen, J; Sechi, N; Camp, J; Garces, E	Studies on dinoflagellate cyst assemblages in two estuarine Mediterranean bays: A useful tool for the discovery and mapping of harmful algal species	HARMFUL ALGAE	2013	24		65	79		10.1016/j.hal.2013.01.007	F	No	Title & Abstract Screening - not of interest / removed
NA	Schade, S; Stangl, GI; Meier, T	Distinct microalgae species for food-part 2: comparative life cycle assessment of microalgae and fish for eicosapentaenoic acid (EPA), docosahexaenoic acid (DHA), and protein	JOURNAL OF APPLIED PHYCOLOGY	2020	32	5	2997	3013		10.1007/s10811-020-02181-6	F I D	No	Title & Abstract Screening - not of interest / removed
NA	Schaubroeck, T; Ceuppens, S; Luong, AD; Benetto, E; De Meester, S; Lachat, C; Uyttendaele, M	A pragmatic framework to score and inform about the environmental sustainability and nutritional profile of canteen meals, a case study on a university canteen	JOURNAL OF CLEANER PRODUCTION	2018	187		672	686		10.1016/j.jclepro.2018.03.265	F I D	No	Title & Abstract Screening - not of interest / removed
S7	Seghetta, M; Hou, XR; Bastianoni, S; Bjerre, AB; Thomsen, M	Life cycle assessment of macroalgal biorefinery for the production of ethanol, proteins and fertilizers - A step towards a regenerative bioeconomy	JOURNAL OF CLEANER PRODUCTION	2016	137		1158	1169		10.1016/j.jclepro.2016.07.195	C F H	Yes	Included
NA	Seghetta, M; Marchi, M; Thomsena, M; Bjerre, AB; Bastianoni, S	Modelling biogenic carbon flow in a macroalgal biorefinery system	ALGAL RESEARCH-BIOMASS BIOFUELS AND BIOPRODUCTS	2016	18		144	155		10.1016/j.algal.2016.05.030	F	No	Title & Abstract Screening - not of interest / removed
NA	Seghetta, M; Romeo, D; D'Este, M; Alvarado-Morales, M; Angelidaki, I; Bastianoni, S; Thomsen, M	Seaweed as innovative feedstock for energy and feed - Evaluating the impacts through a Life Cycle Assessment	JOURNAL OF CLEANER PRODUCTION	2017	150		1	15		10.1016/j.jclepro.2017.02.022	F	No	Title, Abstract, & Full text check - No suitable data
NA	Seghetta, M; Torring, D; Bruhn, A; Thomsen, M	Bioextraction potential of seaweed in Denmark - An instrument for circular nutrient management	SCIENCE OF THE TOTAL ENVIRONMENT	2016	563		513	529		10.1016/j.scitotenv.2016.04.010	F	No	Title & Abstract Screening - not of interest / removed
NA	Semrau, JD; DiSpirito, AA; Yoon, S	Methanotrophs and copper	FEMS MICROBIOLOGY REVIEWS	2010	34	4	496	531		10.1111/j.1574-6976.2010.00212.x	G H	No	Title & Abstract Screening - not of interest / removed
NA	Serb, JM; Barnhart, MC	Congruence and conflict between molecular and reproductive characters when assessing biological diversity in the western fanshell Cyprogenia aberti (Bivalvia, Unionidae)	ANNALS OF THE MISSOURI BOTANICAL GARDEN	2008	95	2	248	261		10.3417/2006103	F	No	Title & Abstract Screening - not of interest / removed
NA	Seves, SM; Temme, EHM; Brosens, MCC; Zijp, MC; Hoekstra, J; Hollander, A	Sustainability aspects and nutritional composition of fish: evaluation of wild and cultivated fish species consumed in the Netherlands	CLIMATIC CHANGE	2016	135	3-4	597	610		10.1007/s10584-015-1581-1	F G	No	Title & Abstract Screening - not of interest / removed
NA	Sfez, S; Dewulf, J; De Soete, W; Schaubroeck, T; Mathieux, F; Kralisch, D; De Meester, S	Toward a Framework for Resource Efficiency Evaluation in Industry: Recommendations for Research and Innovation Projects	RESOURCES-BASEL	2017	6	1			5	10.3390/resources6010005	F	No	Title & Abstract Screening - not of interest / removed
NA	Sfez, S; Van Den Hende, S; Taelman, SE; De Meester, S; Dewulf, J	Environmental sustainability assessment of a microalgae raceway pond treating aquaculture wastewater: From up-scaling to system integration	BIORESOURCE TECHNOLOGY	2015	190		321	331		10.1016/j.biortech.2015.04.088	F I	No	Title & Abstract Screening - not of interest / removed
NA	Shaher, S; Chanda, A; Das, S; Das, I; Giri, S; Samanta, S; Hazra, S; Mukherjee, AD	Summer methane emissions from sewage water-fed tropical shallow aquaculture ponds characterized by different water depths	ENVIRONMENTAL SCIENCE AND POLLUTION RESEARCH	2020	27	15	18182	18195		10.1007/s11356-020-08296-0	G H	No	Title & Abstract Screening - not of interest / removed
NA	Shaikh, MS; Patil, MA	PRODUCTION AND UTILIZATION STRATEGIES OF ORGANIC FERTILIZERS FOR ORGANIC FARMING: AN ECO-FRIENDLY APPROACH	INTERNATIONAL JOURNAL OF LIFE SCIENCE AND PHARMA RESEARCH	2013	3	2	L1	L5			H	No	Title & Abstract Screening - not of interest / removed
NA	Sharma, L; Banerjee, M; Malik, GC; Gopalakrishnan, VAK; Zodape, ST; Ghosh, A	Sustainable agro-technology for enhancement of rice production in the red and lateritic soils using seaweed based biostimulants	JOURNAL OF CLEANER PRODUCTION	2017	149		968	975		10.1016/j.jclepro.2017.02.153	F	No	Title & Abstract Screening - not of interest / removed
F25	Sherry, J; Koester, J	Life Cycle Assessment of Aquaculture Stewardship Council Certified Atlantic Salmon (Salmo salar)	SUSTAINABILITY	2020	12	15			6079	10.3390/su12156079	F	Yes	Included
NA	Shukla, M; Dhar, DW	Biotechnological Potentials of Microalgae: Past and Present Scenario	VEGETOS	2013	26		229	237		10.5958/j.2229-4473.26.2s.143	H	No	Title & Abstract Screening - not of interest / removed
NA	Sidik, F; Adame, MF; Lovelock, CE	Carbon sequestration and fluxes of restored mangroves in abandoned aquaculture ponds	JOURNAL OF THE INDIAN OCEAN REGION	2019	15	2	177	192		10.1080/19480881.2019.1605659	H	No	Title & Abstract Screening - not of interest / removed
NA	Sidik, F; Lovelock, CE	CO2 Efflux from Shrimp Ponds in Indonesia	PLOS ONE	2013	8	6			e66329	10.1371/journal.pone.0066329	G H	No	Title & Abstract Screening - not of interest / removed
NA	Silva, CB; Valente, LMP; Matos, E; Brandao, M; Neto, B	Life cycle assessment of aquafeed ingredients	INTERNATIONAL JOURNAL OF LIFE CYCLE ASSESSMENT	2018	23	5	995	1017		10.1007/s11367-017-1414-8	F	No	Title & Abstract Screening - not of interest / removed
NA	Simpson, SL; Liu, YW; Spadaro, DA; Wang, XH; Kookana, RS; Batley, GE	Chronic effects and thresholds for estuarine and marine benthic organism exposure to perfluorooctane sulfonic acid (PFOS)-contaminated sediments: Influence of organic carbon and exposure routes	SCIENCE OF THE TOTAL ENVIRONMENT	2021	776				146008	10.1016/j.scitotenv.2021.146008	F	No	Title & Abstract Screening - not of interest / removed
NA	Singh, I; Anand, KGV; Solomon, S; Shukla, SK; Rai, R; Z'odape, ST; Ghosh, A	Can we not mitigate climate change using seaweed based biostimulant: A case study with sugarcane cultivation in India	JOURNAL OF CLEANER PRODUCTION	2018	204		992	1003		10.1016/j.jclepro.2018.09.070	A B C D E F G H I	No	Title & Abstract Screening - not of interest / removed
NA	Singh, S; Singh, MK; Pal, SK; Trivedi, K; Yesuraj, D; Singh, CS; Anand, KGV; Chandramohan, M; Patidar, R; Kubavat, D; Zodape, ST; Ghosh, A	Sustainable enhancement in yield and quality of rain-fed maize through Gracilaria edulis and Kappaphycus alvarezii seaweed sap	JOURNAL OF APPLIED PHYCOLOGY	2016	28	3	2099	2112		10.1007/s10811-015-0680-8	F I	No	Title & Abstract Screening - not of interest / removed
NA	Slater, MJ; Carton, AG	Sea cucumber habitat differentiation and site retention as determined by intraspecific stable isotope variation	AQUACULTURE RESEARCH	2010	41	10	e695	e702		10.1111/j.1365-2109.2010.02607.x	I	No	Title & Abstract Screening - not of interest / removed
NA	Smarason, BO; Ogmundarson, O; Arnason, J; Bjornsdottir, R; Daviosdottir, B	Life Cycle Assessment of Icelandic Arctic Char Fed Three Different Feed Types	TURKISH JOURNAL OF FISHERIES AND AQUATIC SCIENCES	2017	17	1	79	90		10.4194/1303-2712-v17_1_10	F	No	Title, Abstract, & Full text check - No suitable data
NA	Soares, DCE; Henry-Silva, GG	Emission and absorption of greenhouse gases generated from marine shrimp production (Litopeneaus vannamei) in high salinity	JOURNAL OF CLEANER PRODUCTION	2019	218		367	376		10.1016/j.jclepro.2019.02.002	A G	No	Title & Abstract Screening - not of interest / removed
NA	Sokolowski, A; Brulinska, D; Mirny, Z; Burska, D; Pryputniewicz-Flis, D	Differing responses of the estuarine bivalve Limecola balthica to lowered water pH caused by potential CO2 leaks from a sub-seabed storage site in the Baltic Sea: An experimental study	MARINE POLLUTION BULLETIN	2018	127		761	773		10.1016/j.marpolbul.2017.09.037	H	No	Title & Abstract Screening - not of interest / removed
NA	Sondak, CFA; Ang, PO; Beardall, J; Bellgrove, A; Boo, SM; Gerung, GS; Hepburn, CD; Hong, DD; Hu, ZY; Kawai, H; Largo, D; Lee, JA; Lim, PE; Mayakun, J; Nelson, WA; Oak, JH; Phang, SM; Sahoo, D; Peerapornpis, Y; Yang, YF; Chung, I	Carbon dioxide mitigation potential of seaweed aquaculture beds (SABs)	JOURNAL OF APPLIED PHYCOLOGY	2017	29	5	2363	2373		10.1007/s10811-016-1022-1	H	No	Title & Abstract Screening - not of interest / removed
NA	Song, HL; Liu, XT	Anthropogenic Effects on Fluxes of Ecosystem Respiration and Methane in the Yellow River Estuary, China	WETLANDS	2016	36		S113	S123		10.1007/s13157-014-0587-1	G H	No	Title & Abstract Screening - not of interest / removed
NA	Song, HL; Liu, XT; Yu, WN; Wang, LZ	Seasonal and Spatial Variation of Nitrogen Oxide Fluxes from Human-Disturbance Coastal Wetland in the Yellow River Estuary	WETLANDS	2018	38	5	945	955		10.1007/s13157-018-1043-4	G H	No	Title & Abstract Screening - not of interest / removed
NA	Song, Q; Niu, XJ; Zhang, DQ; Song, XF; Li, YK; Ma, JL; Lai, SC; Yang, ZQ; Zhou, SQ	The behaviors of Microcystis aeruginosa and microcystins during the Fe2+/persulfate (PS) preoxidation-coagulation and flocs storage period	ENVIRONMENTAL RESEARCH	2020	186				109549	10.1016/j.envres.2020.109549	H	No	Title & Abstract Screening - not of interest / removed
F26	Song, XQ; Liu, Y; Pettersen, JB; Brandao, M; Ma, XN; Roberg, S; Frostell, B	Life cycle assessment of recirculating aquaculture systems: A case of Atlantic salmon farming in China	JOURNAL OF INDUSTRIAL ECOLOGY	2019	23	5	1077	1086		10.1111/jiec.12845	F	Yes	Included
NA	Spiller, M; Muys, M; Papini, G; Sakarika, M; Buyle, M; Vlaeminck, SE	Environmental impact of microbial protein from potato wastewater as feed ingredient: Comparative consequential life cycle assessment of three production systems and soybean meal	WATER RESEARCH	2020	171				115406	10.1016/j.watres.2019.115406	F	No	Title & Abstract Screening - not of interest / removed
NA	Stavrakidis-Zachou, O; Papandroulakis, N; Lika, K	A DEB model for European sea bass (Dicentrarchus labrax): Parameterisation I) and application in aquaculture	JOURNAL OF SEA RESEARCH	2019	143		262	271		10.1016/j.seares.2018.05.008	F	No	Title & Abstract Screening - not of interest / removed
NA	Steneck, RS; Graham, MH; Bourque, BJ; Corbett, D; Erlandson, JM; Estes, JA; Tegner, MJ	Kelp forest ecosystems: biodiversity, stability, resilience and future	ENVIRONMENTAL CONSERVATION	2002	29	4	436	459		10.1017/S0376892902000322	G	No	Title & Abstract Screening - not of interest / removed
NA	Stentiford, GD; Bateman, IJ; Hinchliffe, SJ; Bass, D; Hartnell, R; Santos, EM; Devlin, MJ; Feist, SW; Taylor, NGH; Verner-Jeffreys, DW; van Aerle, R; Peeler, EJ; Higman, WA; Smith, L; Baines, R; Behringer, DC; Katsiadaki, I; Froehlich, HE; Tyler, CR	Sustainable aquaculture through the One Health lens	NATURE FOOD	2020	1	8	468	474		10.1038/s43016-020-0127-5	I D	No	Title & Abstract Screening - not of interest / removed
NA	Strangmann, A; Bashan, Y; Giani, L	Methane in pristine and impaired mangrove soils and its possible effect on establishment of mangrove seedlings	BIOLOGY AND FERTILITY OF SOILS	2008	44	3	511	519		10.1007/s00374-007-0233-7	H	No	Title & Abstract Screening - not of interest / removed
NA	Strazza, C; Magrassi, F; Gallo, M; Del Borghi, A	Life Cycle Assessment from food to food: A case study of circular economy from cruise ships to aquaculture	SUSTAINABLE PRODUCTION AND CONSUMPTION	2015	2		40	51		10.1016/j.spc.2015.06.004	F I D	No	Title & Abstract Screening - not of interest / removed
NA	Stuart, D; Schewe, RL	Constrained Choice and Climate Change Mitigation in US Agriculture: Structural Barriers to a Climate Change Ethic	JOURNAL OF AGRICULTURAL & ENVIRONMENTAL ETHICS	2016	29	3	369	385		10.1007/s10806-016-9605-z	G	No	Title & Abstract Screening - not of interest / removed
NA	Subhadra, B; Grinson-George	Algal biorefinery-based industry: an approach to address fuel and food insecurity for a carbon-smart world	JOURNAL OF THE SCIENCE OF FOOD AND AGRICULTURE	2011	91	1	2	13		10.1002/jsfa.4207	G H	No	Title & Abstract Screening - not of interest / removed
NA	Suhl, J; Dannehl, D; Baganz, D; Schmidt, U; Kloas, W	An innovative suction filter device reduces nitrogen loss in double recirculating aquaponic systems	AQUACULTURAL ENGINEERING	2018	82		63	72		10.1016/j.aquaeng.2018.06.008	G H	No	Title & Abstract Screening - not of interest / removed
NA	Sun, YD; Peckmann, J; Hu, Y; Wang, XD; Gong, SG; Peng, YB; Chen, DF; Feng, D	Formation of Tubular Carbonates within the Seabed of the Northern South China Sea	MINERALS	2020	10	9			768	10.3390/min10090768	H	No	Title & Abstract Screening - not of interest / removed
NA	Sundar, S; Mishra, AK; Naresh, R; Shukla, JB	Modeling the impact of population density on carbon dioxide emission and its control: effects of greenbelt plantation and seaweed cultivation	MODELING EARTH SYSTEMS AND ENVIRONMENT	2019	5	3	833	841		10.1007/s40808-019-00570-6	H	No	Title & Abstract Screening - not of interest / removed
NA	Suutari, M; Leskinen, E; Spilling, K; Kostamo, K; Seppala, J	Nutrient removal by biomass accumulation on artificial substrata in the northern Baltic Sea	JOURNAL OF APPLIED PHYCOLOGY	2017	29	3	1707	1720		10.1007/s10811-016-1023-0	H	No	Title & Abstract Screening - not of interest / removed
NA	Svanes, E; Vold, M; Hanssen, OJ	Environmental assessment of cod (Gadus morhua) from autoline fisheries	INTERNATIONAL JOURNAL OF LIFE CYCLE ASSESSMENT	2011	16	7	611	624		10.1007/s11367-011-0298-2	F	No	Title & Abstract Screening - not of interest / removed
NA	Swiezak, J; Borrero-Santiago, AR; Sokolowski, A; Olsen, AJ	Impact of environmental hypercapnia on fertilization success rate and the early embryonic development of the clam Limecola balthica (Bivalvia, Tellinidae) from the southern Baltic Sea - A potential CO2 leakage case study	MARINE POLLUTION BULLETIN	2018	136		201	211		10.1016/j.marpolbul.2018.09.007	C H	No	Title & Abstract Screening - not of interest / removed
NA	Taelman, SE; Champenois, J; Edwards, MD; De Meester, S; Dewulf, J	Comparative environmental life cycle assessment of two seaweed cultivation systems in North West Europe with a focus on quantifying sea surface occupation	ALGAL RESEARCH-BIOMASS BIOFUELS AND BIOPRODUCTS	2015	11		173	183		10.1016/j.algal.2015.06.018	F	No	Title, Abstract, & Full text check - No suitable data
NA	Taelman, SE; De Meester, S; Roef, L; Michiels, M; Dewulf, J	The environmental sustainability of microalgae as feed for aquaculture: A life cycle perspective	BIORESOURCE TECHNOLOGY	2013	150		513	522		10.1016/j.biortech.2013.08.044	F I	No	Title, Abstract, & Full text check - No suitable data
NA	Taelman, SE; De Meester, S; Schaubroeck, T; Sakshaug, E; Alvarenga, RAF; Dewulf, J	Accounting for the occupation of the marine environment as a natural resource in life cycle assessment: An exergy based approach	RESOURCES CONSERVATION AND RECYCLING	2014	91		1	10		10.1016/j.resconrec.2014.07.009	F	No	Title & Abstract Screening - not of interest / removed
NA	Taelman, SE; De Meester, S; Van Dijk, W; da Silva, V; Dewulf, J	Environmental sustainability analysis of a protein-rich livestock feed ingredient in The Netherlands: Microalgae production versus soybean import	RESOURCES CONSERVATION AND RECYCLING	2015	101		61	72		10.1016/j.resconrec.2015.05.013	F	No	Title & Abstract Screening - not of interest / removed
NA	Taherzadeh-Shalmaei, N; Sharifi, M; Ghasemi-Mobtaker, H; Kaab, A	Evaluating the energy use, economic and environmental sustainability for smoked fish production from life cycle assessment point of view (case study: Guilan Province, Iran)	ENVIRONMENTAL SCIENCE AND POLLUTION RESEARCH							10.1007/s11356-021-14437-w	F	No	Title & Abstract Screening - not of interest / removed
NA	Talbot, SE; Widdicombe, S; Hauton, C; Bruggeman, J	Adapting the dynamic energy budget (DEB) approach to include non-continuous growth (moulting) and provide better predictions of biological performance in crustaceans	ICES JOURNAL OF MARINE SCIENCE	2019	76	1	192	205		10.1093/icesjms/fsy164	F	No	Title & Abstract Screening - not of interest / removed
NA	Talukder, B; vanLoon, GW; Hipel, KW	Energy efficiency of agricultural systems in the southwest coastal zone of Bangladesh	ECOLOGICAL INDICATORS	2019	98		641	648		10.1016/j.ecolind.2018.11.030	H I	No	Title & Abstract Screening - not of interest / removed
B11	Tamburini, E; Fano, EA; Castaldelli, G; Turolla, E	Life Cycle Assessment of Oyster Farming in the Po Delta, Northern Italy	RESOURCES-BASEL	2019	8	4			170	10.3390/resources8040170	F	Yes	Included
B12	Tamburini, E; Turolla, E; Fano, EA; Castaldelli, G	Sustainability of Mussel (Mytilus Galloprovincialis) Farming in the Po River Delta, Northern Italy, Based on a Life Cycle Assessment Approach	SUSTAINABILITY	2020	12	9			3814	10.3390/su12093814	F	Yes	Included
NA	Tan, LS; Ge, ZM; Zhou, XH; Li, SH; Li, XZ; Tang, JW	Conversion of coastal wetlands, riparian wetlands, and peatlands increases greenhouse gas emissions: A global meta-analysis	GLOBAL CHANGE BIOLOGY	2020	26	3	1638	1653		10.1111/gcb.14933	E G H	No	Title, Abstract, & Full text check - No suitable data
NA	Tang, JW; Ye, SF; Chen, XC; Yang, HL; Sun, XH; Wang, FM; Wen, Q; Chen, SB	Coastal blue carbon: Concept, study method, and the application to ecological restoration	SCIENCE CHINA-EARTH SCIENCES	2018	61	6	637	646		10.1007/s11430-017-9181-x	H	No	Title & Abstract Screening - not of interest / removed
NA	Tanner, LH; Lucas, SG; Chapman, MG	Assessing the record and causes of Late Triassic extinctions	EARTH-SCIENCE REVIEWS	2004	65	1-2	103	139		10.1016/S0012-8252(03)00082-5	C H	No	Title & Abstract Screening - not of interest / removed
NA	Tanner, MK; Moity, N; Costa, MT; Jarrin, JRM; Aburto-Oropeza, O; Salinas-de-Leon, P	Mangroves in the Galapagos: Ecosystem services and their valuation	ECOLOGICAL ECONOMICS	2019	160		12	24		10.1016/j.ecolecon.2019.01.024	H	No	Title & Abstract Screening - not of interest / removed
NA	Teah, HY; Fukushima, Y; Onuki, M	Experiential Knowledge Complements an LCA-Based Decision Support Framework	SUSTAINABILITY	2015	7	9	12386	12401		10.3390/su70912386	E F G	No	Title & Abstract Screening - not of interest / removed
NA	Teffer, AK; Carr, J; Tabata, A; Schulze, A; Bradbury, I; Deschamps, D; Gillis, CA; Brunsdon, EB; Mordecai, G; Miller, KM	A molecular assessment of infectious agents carried by Atlantic salmon at sea and in three eastern Canadian rivers, including aquaculture escapees and North American and European origin wild stocks	FACETS	2020	5		234	263		10.1139/facets-2019-0048	F	No	Title & Abstract Screening - not of interest / removed
NA	Testa, R; Fodera, M; Di Trapani, AM; Tudisca, S; Sgroi, F	Choice between alternative investments in agriculture: The role of organic farming to avoid the abandonment of rural areas	ECOLOGICAL ENGINEERING	2015	83		227	232		10.1016/j.ecoleng.2015.06.021	F	No	Title & Abstract Screening - not of interest / removed
NA	Thevenot, A; Rivera, JL; Wilfart, A; Maillard, F; Hassouna, M; Senga-Kiesse, T; Le Feon, S; Aubin, J	Mealworm meal for animal feed: Environmental assessment and sensitivity analysis to guide future prospects	JOURNAL OF CLEANER PRODUCTION	2018	170		1260	1267		10.1016/j.jclepro.2017.09.054	F	No	Title & Abstract Screening - not of interest / removed
NA	Thomas, JBE; Ribeiro, MS; Potting, J; Cervin, G; Nylund, GM; Olsson, J; Albers, E; Undeland, I; Pavia, H; Grondahl, F	A comparative environmental life cycle assessment of hatchery, cultivation, and preservation of the kelp Saccharina latissima	ICES JOURNAL OF MARINE SCIENCE	2021	78	1	451	467		10.1093/icesjms/fsaa112	C F H	No	Title, Abstract, & Full text check - No suitable data
NA	Thomas, M; Pasquet, A; Aubin, J; Nahon, S; Lecocq, T	When more is more: taking advantage of species diversity to move towards sustainable aquaculture	BIOLOGICAL REVIEWS	2021	96	2	767	784		10.1111/brv.12677	F	No	Title & Abstract Screening - not of interest / removed
NA	Thomas, Y; Bacher, C	Assessing the sensitivity of bivalve populations to global warming using an individual-based modelling approach	GLOBAL CHANGE BIOLOGY	2018	24	10	4581	4597		10.1111/gcb.14402	A G	No	Title & Abstract Screening - not of interest / removed
NA	Thompson, BS	Payments for ecosystem services and corporate social responsibility: Perspectives on sustainable production, stakeholder relations, and philanthropy in Thailand	BUSINESS STRATEGY AND THE ENVIRONMENT	2019	28	4	497	511		10.1002/bse.2260	H	No	Title & Abstract Screening - not of interest / removed
NA	Thompson, BS; Clubbe, CP; Primavera, JH; Curnick, D; Koldewey, HJ	Locally assessing the economic viability of blue carbon: A case study from Panay Island, the Philippines	ECOSYSTEM SERVICES	2014	8		128	140		10.1016/j.ecoser.2014.03.004	H	No	Title & Abstract Screening - not of interest / removed
NA	Thompson, TM; Young, BR; Baroutian, S	Advances in the pretreatment of brown macroalgae for biogas production	FUEL PROCESSING TECHNOLOGY	2019	195				106151	10.1016/j.fuproc.2019.106151	G	No	Title & Abstract Screening - not of interest / removed
NA	Thorpe, JP; Sole-Cava, AM; Watts, PC	Exploited marine invertebrates: genetics and fisheries	HYDROBIOLOGIA	2000	420		165	184		10.1023/A:1003987117508	F	No	Title & Abstract Screening - not of interest / removed
NA	Tian, D; Zhang, M; Wei, XJ; Wang, J; Mu, WS; Feng, JY	GIS-Based Energy Consumption and Spatial Variation of Protected Grape Cultivation in China	SUSTAINABILITY	2018	10	9			3248	10.3390/su10093248	G	No	Title & Abstract Screening - not of interest / removed
NA	Tien, NN; Matsuhashi, R; Chau, VTTB	A Sustainable Energy Model for Shrimp Farms in the Mekong Delta	TECHNOLOGIES AND MATERIALS FOR RENEWABLE ENERGY, ENVIRONMENT AND SUSTAINABILITY (TMREES)	2019	157		926	938		10.1016/j.egypro.2018.11.259	A G	No	Title & Abstract Screening - not of interest / removed
NA	Tlusty, M; Tausig, H; Taranovski, T; Jeans, M; Thompson, M; Cho, M; Eppling, M; Clermont, JJ; Goldstein, J; Fitzsimons, E	Refocusing Seafood Sustainability as a Journey Using the Law of the Minimum	SUSTAINABILITY	2012	4	9	2038	2050		10.3390/su4092038	F	No	Title & Abstract Screening - not of interest / removed
NA	Tlusty, M; Tyedmers, P; Ziegler, F; Jonell, M; Henriksson, PJG; Newton, R; Little, D; Fry, J; Love, D; Cao, L	Commentary: comparing efficiency in aquatic and terrestrial animal production systems	ENVIRONMENTAL RESEARCH LETTERS	2018	13	12			128001	10.1088/1748-9326/aae945	F	No	Title & Abstract Screening - not of interest / removed
NA	Tlusty, MF; Lagueux, K	Isolines as a new tool to assess the energy costs of the production and distribution of multiple sources of seafood	JOURNAL OF CLEANER PRODUCTION	2009	17	3	408	415		10.1016/j.jclepro.2008.08.001	F	No	Title & Abstract Screening - not of interest / removed
NA	Tlusty, MF; Tyedmers, P; Bailey, M; Ziegler, F; Henriksson, PJG; Bene, C; Bush, S; Newton, R; Asche, F; Little, DC; Troell, M; Jonell, M	Reframing the sustainable seafood narrative	GLOBAL ENVIRONMENTAL CHANGE-HUMAN AND POLICY DIMENSIONS	2019	59				101991	10.1016/j.gloenvcha.2019.101991	F	No	Title & Abstract Screening - not of interest / removed
NA	Tokarek, TW; Brownsey, DK; Jordan, N; Garner, NM; Ye, CZ; Assad, FV; Peace, A; Schiller, CL; Mason, RH; Vingarzan, R; Osthoff, HD	Biogenic Emissions and Nocturnal Ozone Depletion Events at the Amphitrite Point Observatory on Vancouver Island	ATMOSPHERE-OCEAN	2017	55	2	121	132		10.1080/07055900.2017.1306687	H	No	Title & Abstract Screening - not of interest / removed
NA	Tomas-Almenar, C; Toledo-Solis, FJ; Larran, AM; de Mercado, E; Alarcon, FJ; Rico, D; Martin-Diana, AB; Fernandez, I	Effects and Safe Inclusion of Narbonne Vetch (Vicia narbonensis) in Rainbow Trout (Oncorhynchus mykiss) Diets: Towards a More Sustainable Aquaculture	ANIMALS	2020	10	11			2175	10.3390/ani10112175	I	No	Title & Abstract Screening - not of interest / removed
NA	Tonini, D; Hamelin, L; Alvarado-Morales, M; Astrup, TF	GHG emission factors for bioelectricity, biomethane, and bioethanol quantified for 24 biomass substrates with consequential life-cycle assessment	BIORESOURCE TECHNOLOGY	2016	208		123	133		10.1016/j.biortech.2016.02.052	E F G H	No	Title & Abstract Screening - not of interest / removed
NA	Toorians, MEM; Adams, TP	Critical connectivity thresholds and the role of temperature in parasite metapopulations	ECOLOGICAL MODELLING	2020	435				109258	10.1016/j.ecolmodel.2020.109258	F	No	Title & Abstract Screening - not of interest / removed
NA	Torres, MD; Kraan, S; Dominguez, H	Seaweed biorefinery	REVIEWS IN ENVIRONMENTAL SCIENCE AND BIO-TECHNOLOGY	2019	18	2	335	388		10.1007/s11157-019-09496-y	F	No	Title & Abstract Screening - not of interest / removed
NA	Torrissen, O; Olsen, RE; Toresen, R; Hemre, GI; Tacon, AGJ; Asche, F; Hardy, RW; Lall, S	Atlantic Salmon (Salmo salar): The Super-Chicken of the Sea?	REVIEWS IN FISHERIES SCIENCE	2011	19	3	257	278		10.1080/10641262.2011.597890	F	No	Title & Abstract Screening - not of interest / removed
NA	Trivedi, K; Anand, KGV; Kubavat, D; Kumar, R; Vaghela, P; Ghosh, A	Crop stage selection is vital to elicit optimal response of maize to seaweed bio-stimulant application	JOURNAL OF APPLIED PHYCOLOGY	2017	29	4	2135	2144		10.1007/s10811-017-1118-2	F	No	Title & Abstract Screening - not of interest / removed
NA	Truong, TV; Neubert, K; Unger, P; Bui, TQ; Ngo, HTT; Palm, HW; Kleinertz, S	Assessment of Epinephelus coioides (Hamilton, 1822) aquaculture systems in the Gulf of Tonkin, Vietnam, by using fish parasites	JOURNAL OF APPLIED ICHTHYOLOGY	2017	33	6	1125	1136		10.1111/jai.13475	F	No	Title & Abstract Screening - not of interest / removed
NA	Tsakiridis, A; O'Donoghue, C; Hynes, S; Kilcline, K	A comparison of environmental and economic sustainability across seafood and livestock product value chains	MARINE POLICY	2020	117				103968	10.1016/j.marpol.2020.103968	A B C D E F G H I	No	Title, Abstract, & Full text check - No suitable data
NA	Tschirner, M; Kloas, W	Increasing the Sustainability of Aquaculture Systems Insects as Alternative Protein Source for Fish Diets	GAIA-ECOLOGICAL PERSPECTIVES FOR SCIENCE AND SOCIETY	2017	26	4	332	340		10.14512/gaia.26.4.10	F	No	Title & Abstract Screening - not of interest / removed
NA	Tumilar, AS; Milani, D; Cohn, Z; Florin, N; Abbas, A	A Modelling Framework for the Conceptual Design of Low-Emission Eco-Industrial Parks in the Circular Economy: A Case for Algae-Centered Business Consortia	WATER	2021	13	1			69	10.3390/w13010069	H	No	Title & Abstract Screening - not of interest / removed
NA	Turner, I; Smart, A; Adams, E; Pelletier, N	Building an ILCD/EcoSPOLD2-compliant data-reporting template with application to Canadian agri-food LCI data	INTERNATIONAL JOURNAL OF LIFE CYCLE ASSESSMENT	2020	25	8	1402	1417		10.1007/s11367-020-01748-2	F	No	Title & Abstract Screening - not of interest / removed
B13	Turolla, E; Castaldelli, G; Fano, EA; Tamburini, E	Life Cycle Assessment (LCA) Proves that Manila Clam Farming (Ruditapes Philippinarum) is a Fully Sustainable Aquaculture Practice and a Carbon Sink	SUSTAINABILITY	2020	12	13			5252	10.3390/su12135252	F	Yes	Included
NA	Ubando, AT; Toledo, NA; Gue, IHV; Garibay, SS; Mayol, AP; Jimenez, CN; Felix, CB; Biona, JBM; Ronquillo, CJ; Culaba, AB	Life Cycle Validation Study of Algal Biofuels in Philippines via CML Impact Assessment	2015 IEEE REGION 10 HUMANITARIAN TECHNOLOGY CONFERENCE (R10-HTC)	2015							C F H	No	Title & Abstract Screening - not of interest / removed
NA	Uno, Y; Omoto, T; Goto, Y; Asai, I; Nakamura, M; Maitani, T	Molecular weight distribution of carrageenans studied by a combined gel permeation/inductively coupled plasma (GPC/ICP) method	FOOD ADDITIVES AND CONTAMINANTS	2001	18	9	763	772		10.1080/02652030117235	H	No	Title & Abstract Screening - not of interest / removed
NA	Uramoto, GI; Abe, Y; Hirano, H	Carbon isotope fluctuations of terrestrial organic matter for the Upper Cretaceous (Cenomanian-Santonian) in the Obira area of Hokkaido, Japan	GEOLOGICAL MAGAZINE	2009	146	5	761	774		10.1017/S0016756809006487	H	No	Title & Abstract Screening - not of interest / removed
NA	Valenti, WC; Kimpara, JM; Preto, BD; Moraes-Valenti, P	Indicators of sustainability to assess aquaculture systems	ECOLOGICAL INDICATORS	2018	88		402	413		10.1016/j.ecolind.2017.12.068	F	No	Title & Abstract Screening - not of interest / removed
NA	van den Burg, SWK; Dagevos, H; Helmes, RJK	Towards sustainable European seaweed value chains: a triple P perspective	ICES JOURNAL OF MARINE SCIENCE	2021	78	1	443	450		10.1093/icesjms/fsz183	F	No	Title & Abstract Screening - not of interest / removed
S8	van Oirschot, R; Thomas, JBE; Grondahl, F; Fortuin, KPJ; Brandenburg, W; Potting, J	Explorative environmental life cycle assessment for system design of seaweed cultivation and drying	ALGAL RESEARCH-BIOMASS BIOFUELS AND BIOPRODUCTS	2017	27		43	54		10.1016/j.algal.2017.07.025	F	Yes	Included
NA	Vasanth, M; Muralidhar, M; Saraswathy, R; Nagavel, A; Dayal, JS; Jayanthi, M; Lalitha, N; Kumararaja, P; Vijayan, KK	Methodological approach for the collection and simultaneous estimation of greenhouse gases emission from aquaculture ponds	ENVIRONMENTAL MONITORING AND ASSESSMENT	2016	188	12			671	10.1007/s10661-016-5646-z	A B C E G H	No	Title & Abstract Screening - not of interest / removed
NA	Vazquez-Rowe, I; Hospido, A; Moreira, MT; Feijoo, G	Best practices in life cycle assessment implementation in fisheries. Improving and broadening environmental assessment for seafood production systems	TRENDS IN FOOD SCIENCE & TECHNOLOGY	2012	28	2	116	131		10.1016/j.tifs.2012.07.003	F	No	Title & Abstract Screening - not of interest / removed
NA	Vazquez-Rowe, I; Villanueva-Rey, P; Hospido, A; Moreira, MT; Feijoo, G	Life cycle assessment of European pilchard (Sardina pilchardus) consumption. A case study for Galicia (NW Spain)	SCIENCE OF THE TOTAL ENVIRONMENT	2014	475		48	60		10.1016/j.scitotenv.2013.12.099	A C D F G H I	No	Title & Abstract Screening - not of interest / removed
NA	Vazquez-Rowe, I; Villanueva-Rey, P; Iribarren, D; Moreira, MT; Feijoo, G	Joint life cycle assessment and data envelopment analysis of grape production for vinification in the Rias Baixas appellation (NW Spain)	JOURNAL OF CLEANER PRODUCTION	2012	27		92	102		10.1016/j.jclepro.2011.12.039	F	No	Title & Abstract Screening - not of interest / removed
NA	Veliz, EJM; ReYes, JCR; Real, YCM; Lopez, PJ	Temperature and pH effect on bacterium indicating of fecal contamination and actinomycetes during seaweed wracks composting	REVISTA DE LA FACULTAD DE AGRONOMIA DE LA UNIVERSIDAD DEL ZULIA	2019	36	3	188	208			H	No	Title & Abstract Screening - not of interest / removed
NA	Velu, C; Cires, S; Alvarez-Roa, C; Heimann, K	First outdoor cultivation of the N-2-fixing cyanobacterium Tolypothrix sp in low-cost suspension and biofilm systems in tropical Australia	JOURNAL OF APPLIED PHYCOLOGY	2015	27	5	1743	1753		10.1007/s10811-014-0509-x	I	No	Title & Abstract Screening - not of interest / removed
NA	Verones, F; Bolowich, AF; Ebata, K; Boutson, A; Arimotos, T; Ishikawa, S	A case study of life cycle impacts of small-scale fishing techniques in Thailand	COGENT ENVIRONMENTAL SCIENCE	2017	3	1			1387959	10.1080/23311843.2017.1387959	F	No	Title & Abstract Screening - not of interest / removed
NA	Vidal, R; Martinez, P; Garrain, D	Life cycle assessment of composite materials made of recycled thermoplastics combined with rice husks and cotton linters	INTERNATIONAL JOURNAL OF LIFE CYCLE ASSESSMENT	2009	14	1	73	82		10.1007/s11367-008-0043-7	F	No	Title & Abstract Screening - not of interest / removed
NA	Vijn, S; Compart, DP; Dutta, N; Foukis, A; Hess, M; Hristov, AN; Kalscheur, KF; Kebreab, E; Nuzhdin, SV; Price, NN; Sun, Y; Tricarico, JM; Turzillo, A; Weisbjerg, MR; Yarish, C; Kurt, TD	Key Considerations for the Use of Seaweed to Reduce Enteric Methane Emissions From Cattle	FRONTIERS IN VETERINARY SCIENCE	2020	7				597430	10.3389/fvets.2020.597430	E G	No	Title & Abstract Screening - not of interest / removed
NA	Vo, TTQ; Xia, A; Wall, DM; Murphy, JD	Use of surplus wind electricity in Ireland to produce compressed renewable gaseous transport fuel through biological power to gas systems	RENEWABLE ENERGY	2017	105		495	504		10.1016/j.renene.2016.12.084	G	No	Title & Abstract Screening - not of interest / removed
NA	Vogel, E; Decian, M; da Silva, MC; Mauad, JC; Silva, TSD; Ruviaro, CF	Production of exotic fish and Brazilian hybrids in similar conditions: Are there considerable differences of environmental performance?	AQUACULTURE	2019	513				734422	10.1016/j.aquaculture.2019.734422	F	No	Title & Abstract Screening - not of interest / removed
NA	Voigt, C	Oceans, IUU Fishing, and Climate Change: Implications for International Law	INTERNATIONAL COMMUNITY LAW REVIEW	2020	22	3-4	377	388		10.1163/18719732-12341436	A C G H	No	Title & Abstract Screening - not of interest / removed
NA	Vossen, LE; Jutfelt, F; Cocco, A; Thornqvist, PO; Winberg, S	Zebrafish (Danio rerio) behaviour is largely unaffected by elevated pCO(2)	CONSERVATION PHYSIOLOGY	2016	4				cow065	10.1093/conphys/cow065	H	No	Title & Abstract Screening - not of interest / removed
NA	Waldbusser, GG; Voigt, EP; Bergschneider, H; Green, MA; Newell, RIE	Biocalcification in the Eastern Oyster (Crassostrea virginica) in Relation to Long-term Trends in Chesapeake Bay pH	ESTUARIES AND COASTS	2011	34	2	221	231		10.1007/s12237-010-9307-0	H	No	Title & Abstract Screening - not of interest / removed
NA	Wan, Q; Jiang, RM; Guo, LL; Yu, SX; Liu, MY; Tian, JW; Liu, GQ; Deng, FJ; Zhang, XY; Wei, Y	Novel Strategy toward AIE-Active Fluorescent Polymeric Nanoparticles from Polysaccharides: Preparation and Cell Imaging	ACS SUSTAINABLE CHEMISTRY & ENGINEERING	2017	5	11	9955	9964		10.1021/acssuschemeng.7b01908	H	No	Title & Abstract Screening - not of interest / removed
NA	Wang, HT; Liu, S; Xie, YS; Bi, JR; Li, Y; Song, YK; Cheng, SS; Li, DM; Tan, MQ	Facile one-step synthesis of highly luminescent N-doped carbon dots as an efficient fluorescent probe for chromium(vi) detection based on the inner filter effect	NEW JOURNAL OF CHEMISTRY	2018	42	5	3729	3735		10.1039/c8nj00216a	H	No	Title & Abstract Screening - not of interest / removed
NA	Wang, S; Zhao, S; Uzoejinwa, BB; Zheng, AQ; Wang, QY; Huang, J; Abomohra, A	A state-of-the-art review on dual purpose seaweeds utilization for wastewater treatment and crude bio-oil production	ENERGY CONVERSION AND MANAGEMENT	2020	222				113253	10.1016/j.enconman.2020.113253	F	No	Title & Abstract Screening - not of interest / removed
NA	Wang, XN; Wu, Y; Jiang, ZJ; Ma, QQ; Zhang, J; Liu, SM	Quantifying Aquaculture-derived Dissolved Organic Matter in the Mesocosms of Sanggou Bay Using Excitation-emission Matrix Spectra and Parallel Factor Analysis	JOURNAL OF THE WORLD AQUACULTURE SOCIETY	2017	48	6	909	926		10.1111/jwas.12409	H	No	Title & Abstract Screening - not of interest / removed
NA	Wang, YQ; Zhang, ZQ; Zhu, SY; Sun, DY; Jin, YC	Enteromorpha prolifera-derived carbon as a high-performance cathode material for lithium-sulfur batteries	JOURNAL OF APPLIED ELECTROCHEMISTRY	2017	47	5	631	639		10.1007/s10800-017-1068-z	H	No	Title & Abstract Screening - not of interest / removed
NA	Warshay, B; Brown, JJ; Sgouridis, S	Life cycle assessment of integrated seawater agriculture in the Arabian (Persian) Gulf as a potential food and aviation biofuel resource	INTERNATIONAL JOURNAL OF LIFE CYCLE ASSESSMENT	2017	22	7	1017	1032		10.1007/s11367-016-1215-5	A C F G H	No	Title, Abstract, & Full text check - No suitable data
NA	Watson, SA; Southgate, PC; Miller, GM; Moorhead, JA; Knauer, J	Ocean acidification and warming reduce juvenile survival of the fluted giant clam, Tridacna squamosa	MOLLUSCAN RESEARCH	2012	32	3	177	180			H	No	Title & Abstract Screening - not of interest / removed
NA	Weindl, I; Ost, M; Wiedmer, P; Schreiner, M; Neugart, S; Klopsch, R; Kuhnhold, H; Kloas, W; Henkel, IM; Schluter, O; Bussler, S; Bellingrath-Kimura, SD; Ma, H; Grune, T; Rolinski, S; Klaus, S	Sustainable food protein supply reconciling human and ecosystem health: A Leibniz Position	GLOBAL FOOD SECURITY-AGRICULTURE POLICY ECONOMICS AND ENVIRONMENT	2020	25				100367	10.1016/j.gfs.2020.100367	A G	No	Title, Abstract, & Full text check - No suitable data
NA	Welch, AW; Knapp, AN; El Tourky, S; Daughtery, Z; Hitchcock, G; Benetti, D	The nutrient footprint of a submerged-cage offshore aquaculture facility located in the tropical Caribbean	JOURNAL OF THE WORLD AQUACULTURE SOCIETY	2019	50	2	299	316		10.1111/jwas.12593	I D	No	Title & Abstract Screening - not of interest / removed
NA	Wells, ML; Karlson, B; Wulff, A; Kudela, R; Trick, C; Asnaghi, V; Berdalet, E; Cochlan, W; Davidson, K; De Rijcke, M; Dutkiewicz, S; Hallegraeff, G; Flynn, KJ; Legrand, C; Paerl, H; Silke, J; Suikkanen, S; Thompson, P; Trainer, VL	Future HAB science: Directions and challenges in a changing climate	HARMFUL ALGAE	2020	91				101632	10.1016/j.hal.2019.101632	H	No	Title & Abstract Screening - not of interest / removed
NA	Welsh, DT; Nizzoli, D; Fano, EA; Viaroli, P	Direct contribution of clams (Ruditapes philippinarum) to benthic fluxes, nitrification, denitrification and nitrous oxide emission in a farmed sediment	ESTUARINE COASTAL AND SHELF SCIENCE	2015	154		84	93		10.1016/j.ecss.2014.12.021	A G	No	Title & Abstract Screening - not of interest / removed
NA	Wilfart, A; Prudhomme, J; Blancheton, JP; Aubin, J	LCA and emergy accounting of aquaculture systems: Towards ecological intensification	JOURNAL OF ENVIRONMENTAL MANAGEMENT	2013	121		96	109		10.1016/j.jenvman.2013.01.031	F	No	Title & Abstract Screening - not of interest / removed
NA	Wilson, KL; Skinner, MA; Lotze, HK	Projected 21st-century distribution of canopy-forming seaweeds in the Northwest Atlantic with climate change	DIVERSITY AND DISTRIBUTIONS	2019	25	4	582	602		10.1111/ddi.12897	H	No	Title & Abstract Screening - not of interest / removed
F27 - report in Vs1	Winther, U; Hognes, ES; Jafarzadeh, S; Ziegler, F;	Greenhouse gas emissions of Norwegian seafood products in 2017	Report 2019:01505. SINTEF Ocean AS, Norway.	2020			1	114		https://www.sintef.no/contentassets/25338e561f1a4270a59ce25bcbc926a2/report-carbon-footprint-norwegian-seafood-products-2017_final_040620.pdf/	Snowballing	Yes	Included - from other reference lists
B14	Winther, U; Ziegler, F; Skontorp Hognes, E; Emanuelsson, A; Sund, V; Ellingsen, H	Carbon footprint and energy use of Norwegian seafood products	Report SFH80, SINTEF Fisheries and Aquaculture, Norway.	2009			1	93		https://www.sintef.no/globalassets/upload/fiskeri_og_havbruk/fiskeriteknologi/filer-fra-erik-skontorp-hognes/carbon-footprint-and-energy-use-of-norwegian-seafood-products-final-report-04_12_09.pdf	Snowballing	Yes	Included - from other reference lists
NA	Wise, RM; Butler, JRA; Suadnya, W; Puspadi, K; Suharto, I; Skewes, TD	How climate compatible are livelihood adaptation strategies and development programs in rural Indonesia?	CLIMATE RISK MANAGEMENT	2016	12		100	114		10.1016/j.crm.2015.11.001	G	No	Title & Abstract Screening - not of interest / removed
NA	Woermann, M; Zimmermann, S; Sures, B	Is micropollutant-loaded powdered activated carbon from a wastewater treatment plant toxic to the bivalve Corbicula sp.?	ENVIRONMENTAL SCIENCES EUROPE	2020	32	1			151	10.1186/s12302-020-00430-6	H	No	Title & Abstract Screening - not of interest / removed
NA	Wongkiew, S; Hu, Z; Lee, JW; Chandran, K; Nhan, HT; Marcelino, KR; Khanal, SK	Nitrogen Recovery via Aquaponics-Bioponics: Engineering Considerations and Perspectives	ACS ENVIRONMENTAL SCIENCE AND TECHNOLOGY ENGINEERING	2021	1	3	326	339		10.1021/acsestengg.0c00196	G	No	Title & Abstract Screening - not of interest / removed
NA	Wongkiew, S; Popp, BN; Khanal, SK	Nitrogen recovery and nitrous oxide (N2O) emissions from aquaponic systems: Influence of plant species and dissolved oxygen	INTERNATIONAL BIODETERIORATION & BIODEGRADATION	2018	134		117	126		10.1016/j.ibiod.2018.08.008	G	No	Title & Abstract Screening - not of interest / removed
NA	Wu, F; Ghamkhar, R; Ashton, W; Hicks, AL	Sustainable Seafood and Vegetable Production: Aquaponics as a Potential Opportunity in Urban Areas	INTEGRATED ENVIRONMENTAL ASSESSMENT AND MANAGEMENT	2019	15	6	832	843		10.1002/ieam.4187	A C D F G H I	No	Title & Abstract Screening - not of interest / removed
NA	Wu, HL; Feng, JC; Li, XS; Zhao, CY; Liu, YH; Yu, JT; Xu, JT	Effects of increased CO2 and temperature on the physiological characteristics of the golden tide blooming macroalgae Sargassum horneri in the Yellow Sea, China	MARINE POLLUTION BULLETIN	2019	146		639	644		10.1016/j.marpolbul.2019.07.025	G H	No	Title & Abstract Screening - not of interest / removed
NA	Wu, HM; Zou, YN; Lv, JL; Hu, Z	Impacts of aeration management and polylactic acid addition on dissolved organic matter characteristics in intensified aquaponic systems	CHEMOSPHERE	2018	205		579	586		10.1016/j.chemosphere.2018.04.089	H	No	Title & Abstract Screening - not of interest / removed
NA	Wu, S; Hu, ZQ; Hu, T; Chen, J; Yu, K; Zou, JW; Liu, SW	Annual methane and nitrous oxide emissions from rice paddies and inland fish aquaculture wetlands in southeast China	ATMOSPHERIC ENVIRONMENT	2018	175		135	144		10.1016/j.atmosenv.2017.12.008	A C G H	No	Title & Abstract Screening - not of interest / removed
NA	Wu, S; Li, SQ; Zou, ZH; Hu, T; Hu, ZQ; Liu, SW; Zou, JW	High Methane Emissions Largely Attributed to Ebullitive Fluxes from a Subtropical River Draining a Rice Paddy Watershed in China	ENVIRONMENTAL SCIENCE & TECHNOLOGY	2019	53	7	3499	3507		10.1021/acs.est.8b05286	H	No	Title & Abstract Screening - not of interest / removed
NA	Xevgenos, D; Marcou, M; Louca, V; Avramidi, E; Ioannou, G; Argyrou, M; Stavrou, P; Mortou, M; Kupper, FC	Aspects of environmental impacts of seawater desalination: Cyprus as a case study	DESALINATION AND WATER TREATMENT	2021	211		15	30		10.5004/dwt.2021.26916	C D H I	No	Title & Abstract Screening - not of interest / removed
NA	Xiong, YH; Wang, F; Guo, XT; Liu, F; Dong, SL	Carbon dioxide and methane fluxes across the sediment-water interface in different grass carp Ctenopharyngodon idella polyculture models	AQUACULTURE ENVIRONMENT INTERACTIONS	2017	9		45	56		10.3354/aei00214	G H	No	Title & Abstract Screening - not of interest / removed
NA	Yacout, DMM; Soliman, NF; Yacout, MM	Comparative life cycle assessment (LCA) of Tilapia in two production systems: semi-intensive and intensive	INTERNATIONAL JOURNAL OF LIFE CYCLE ASSESSMENT	2016	21	6	806	819		10.1007/s11367-016-1061-5	F	No	Title & Abstract Screening - not of interest / removed
NA	Yan, B; Gao, XL	Chromophoric dissolved organic matter in summer in a coastal mariculture region of northern Shandong Peninsula, North Yellow Sea	CONTINENTAL SHELF RESEARCH	2019	176		19	35		10.1016/j.csr.2019.02.006	H	No	Title & Abstract Screening - not of interest / removed
NA	Yang, BM; Lai, WL; Chang, YM; Liang, YS; Kao, CM	Using desulfurization slag as the aquacultural amendment for fish pond water quality improvement: Mechanisms and effectiveness studies	JOURNAL OF CLEANER PRODUCTION	2017	143		1313	1326		10.1016/j.jclepro.2016.11.105	H	No	Title & Abstract Screening - not of interest / removed
NA	Yang, L; Yuan, CS	Analysis of carbon sink effects for saline constructed wetlands vegetated with mangroves to treat mariculture wastewater and sewage	WATER SCIENCE AND TECHNOLOGY	2019	79	8	1474	1483		10.2166/wst.2019.145	E G H	No	Title & Abstract Screening - not of interest / removed
NA	Yang, P; Bastviken, D; Lai, DYF; Jin, BS; Mou, XJ; Tong, C; Yao, YC	Effects of coastal marsh conversion to shrimp aquaculture ponds on CH4 and N2O emissions	ESTUARINE COASTAL AND SHELF SCIENCE	2017	199		125	131		10.1016/j.ecss.2017.09.023	G	No	Title & Abstract Screening - not of interest / removed
NA	Yang, P; He, QH; Huang, JF; Tong, C	Fluxes of greenhouse gases at two different aquaculture ponds in the coastal zone of southeastern China	ATMOSPHERIC ENVIRONMENT	2015	115		269	277		10.1016/j.atmosenv.2015.05.067	E G H	No	Title & Abstract Screening - not of interest / removed
NA	Yang, P; Huang, JF; Yang, H; Penuelas, J; Tang, KW; Lai, DYF; Wang, DQ; Xiao, QT; Sardans, J; Zhang, YF; Tong, C	Diffusive CH4 fluxes from aquaculture ponds using floating chambers and thin boundary layer equations	ATMOSPHERIC ENVIRONMENT	2021	253				118384	10.1016/j.atmosenv.2021.118384	G H	No	Title & Abstract Screening - not of interest / removed
NA	Yang, P; Lai, DYF; Huang, JF; Tong, C	Effect of drainage on CO2, CH4, and N2O fluxes from aquaculture ponds during winter in a subtropical estuary of China	JOURNAL OF ENVIRONMENTAL SCIENCES	2018	65		72	82		10.1016/j.jes.2017.03.024	E G H	No	Title & Abstract Screening - not of interest / removed
NA	Yang, P; Lai, DYF; Yang, H; Tong, C	Carbon dioxide dynamics from sediment, sediment-water interface and overlying water in the aquaculture shrimp ponds in subtropical estuaries, southeast China	JOURNAL OF ENVIRONMENTAL MANAGEMENT	2019	236		224	235		10.1016/j.jenvman.2019.01.088	E G H	No	Title & Abstract Screening - not of interest / removed
NA	Yang, P; Lai, DYF; Yang, H; Tong, C; Lebel, L; Huang, JF; Xu, J	Methane Dynamics of Aquaculture Shrimp Ponds in Two Subtropical Estuaries, Southeast China: Dissolved Concentration, Net Sediment Release, and Water Oxidation	JOURNAL OF GEOPHYSICAL RESEARCH-BIOGEOSCIENCES	2019	124	6	1430	1445		10.1029/2018JG004794	G H	No	Title & Abstract Screening - not of interest / removed
NA	Yang, P; Wang, DQ; Lai, DYF; Zhang, YF; Guo, QQ; Tan, LS; Yang, H; Tong, C; Li, XF	Spatial Variations of N2O Fluxes Across the Water-Air Interface of Mariculture Ponds in a Subtropical Estuary in Southeast China	JOURNAL OF GEOPHYSICAL RESEARCH-BIOGEOSCIENCES	2020	125	9			e2019JG005605	10.1029/2019JG005605	H	No	Title & Abstract Screening - not of interest / removed
NA	Yang, P; Yang, H; Lai, DYF; Guo, QQ; Zhang, YF; Tong, C; Xu, CB; Li, XF	Large contribution of non-aquaculture period fluxes to the annual N2O emissions from aquaculture ponds in Southeast China	JOURNAL OF HYDROLOGY	2020	582				124550	10.1016/j.jhydrol.2020.124550	G	No	Title & Abstract Screening - not of interest / removed
NA	Yang, P; Zhang, Y; Bastviken, D; Lai, DYF; Yang, H; Zhang, YF; Guo, QQ; Tan, LS; Tong, C	Large increase in diffusive greenhouse gas fluxes from subtropical shallow aquaculture ponds during the passage of typhoons	JOURNAL OF HYDROLOGY	2020	583				124643	10.1016/j.jhydrol.2020.124643	E G H	No	Title, Abstract, & Full text check - No suitable data
NA	Yang, P; Zhang, Y; Yang, H; Zhang, YF; Xu, J; Tan, LS; Tong, C; Lai, DYF	Large Fine-Scale Spatiotemporal Variations of CH4 Diffusive Fluxes From Shrimp Aquaculture Ponds Affected by Organic Matter Supply and Aeration in Southeast China	JOURNAL OF GEOPHYSICAL RESEARCH-BIOGEOSCIENCES	2019	124	5	1290	1307		10.1029/2019JG005025	G H	No	Title & Abstract Screening - not of interest / removed
NA	Yang, P; Zhang, YF; Lai, DYF; Tan, LS; Jin, BS; Tong, C	Fluxes of carbon dioxide and methane across the water-atmosphere interface of aquaculture shrimp ponds in two subtropical estuaries: The effect of temperature, substrate, salinity and nitrate	SCIENCE OF THE TOTAL ENVIRONMENT	2018	635		1025	1035		10.1016/j.scitotenv.2018.04.102	E G H	No	Title & Abstract Screening - not of interest / removed
NA	Yang, P; Zhang, YF; Yang, H; Guo, QQ; Lai, DYF; Zhao, GH; Li, L; Tong, C	Ebullition was a major pathway of methane emissions from the aquaculture ponds in southeast China	WATER RESEARCH	2020	184					10.1016/j.watres.2020.116176	G H	No	Title & Abstract Screening - not of interest / removed
NA	Yang, T; Kim, HJ	Comparisons of nitrogen and phosphorus mass balance for tomato-, basil-, and lettuce-based aquaponic and hydroponic systems	JOURNAL OF CLEANER PRODUCTION	2020	274				122619	10.1016/j.jclepro.2020.122619	C H	No	Title & Abstract Screening - not of interest / removed
NA	Yang, W; Liu, YX; Pan, JF	Experimental and kinetic study on Hg-0 removal by microwave/hydrogen peroxide modified seaweed-based porous biochars	ENVIRONMENTAL TECHNOLOGY & INNOVATION	2021	22				101411	10.1016/j.eti.2021.101411	H	No	Title & Abstract Screening - not of interest / removed
NA	Yantovski, E; Nesterovski, I	Solar energy conversion through seaweed photosynthesis and zero emissions combustion - (Toward a life sea near to the dead one)	Proceedings of ECOS 2005, Vols 1-3: SHAPING OUR FUTURE ENERGY SYSTEMS	2005			1649	1656			H	No	Title & Abstract Screening - not of interest / removed
NA	Yantovski, EI	Solar Energy Conversion Through Seaweed Photosynthesis and Zero Emissions Power Generation	SURFACE ENGINEERING AND APPLIED ELECTROCHEMISTRY	2008	44	2	138	145		10.3103/S1068375508020117	H	No	Title & Abstract Screening - not of interest / removed
NA	Ye, LH; Yang, J; Wang, B; Wang, QY; Liu, F; Du, LJ; Cao, J	A novel non-covalent functionalized multi-walled carbon nanotubes for the microextraction of bromophenols in kelp and seaweed	MICROCHEMICAL JOURNAL	2019	151				104205	10.1016/j.microc.2019.104205	H	No	Title & Abstract Screening - not of interest / removed
NA	Yevenes, MA; Bello, E; Sanhueza-Guevara, S; Farias, L	Spatial Distribution of Nitrous Oxide (N2O) in the Reloncavi Estuary-Sound and Adjacent Sea (41A degrees-43A degrees S), Chilean Patagonia	ESTUARIES AND COASTS	2017	40	3	807	821		10.1007/s12237-016-0184-z	G	No	Title & Abstract Screening - not of interest / removed
NA	Yevenes, MA; Lagos, NA; Farias, L; Vargas, CA	Greenhouse gases, nutrients and the carbonate system in the Reloncavi Fjord (Northern Chilean Patagonia): Implications on aquaculture of the mussel, Mytilus chilensis, during an episodic volcanic eruption	SCIENCE OF THE TOTAL ENVIRONMENT	2019	669		49	61		10.1016/j.scitotenv.2019.03.037	E	No	Title & Abstract Screening - not of interest / removed
NA	Yogev, U; Atari, A; Gross, A	Nitrous oxide emissions from near-zero water exchange brackish recirculating aquaculture systems	SCIENCE OF THE TOTAL ENVIRONMENT	2018	628-629		603	610		10.1016/j.scitotenv.2018.02.089	G	No	Title & Abstract Screening - not of interest / removed
NA	Yogev, U; Sowers, KR; Mozes, N; Gross, A	Nitrogen and carbon balance in a novel near-zero water exchange saline recirculating aquaculture system	AQUACULTURE	2017	467		118	126		10.1016/j.aquaculture.2016.04.029	C H	No	Title & Abstract Screening - not of interest / removed
NA	Yoruklu, HC; Demir, A; Ozkaya, B	Kinetic-based extrapolating of methane production potential for seaweed/food waste matrixes	INTERNATIONAL JOURNAL OF GLOBAL WARMING	2020	21	1	86	104			F	No	Title & Abstract Screening - not of interest / removed
NA	Yu, X; Zhang, JL; Kong, FL; Li, Y; Li, MM; Dong, YR; Xi, M	Identification of source apportionment and its spatial variability of dissolved organic matter in Dagu River-Jiaozhou Bay estuary based on the isotope and fluorescence spectroscopy analysis	ECOLOGICAL INDICATORS	2019	102		528	537		10.1016/j.ecolind.2019.03.004	H	No	Title & Abstract Screening - not of interest / removed
NA	Yuan, JJ; Liu, DY; Xiang, J; He, TH; Kang, H; Ding, WX	Methane and nitrous oxide have separated production zones and distinct emission pathways in freshwater aquaculture ponds	WATER RESEARCH	2021	190				116739	10.1016/j.watres.2020.116739	H	No	Title & Abstract Screening - not of interest / removed
NA	Yuan, JJ; Xiang, J; Liu, DY; Kang, H; He, TH; Kim, S; Lin, YX; Freeman, C; Ding, WX	Rapid growth in greenhouse gas emissions from the adoption of industrial-scale aquaculture	NATURE CLIMATE CHANGE	2019	9	4	318	+		10.1038/s41558-019-0425-9	G H	No	Title, Abstract, & Full text check - No suitable data
NA	Zhang, DX; Tian, XL; Dong, SL; Chen, Y; Feng, J; He, RP; Zhang, K	Methane fluxes from typical marine polyculture ponds of swimming crab with kuruma shrimp and short-necked clam in eastern China	AQUACULTURE ENVIRONMENT INTERACTIONS	2019	11		63	73		10.3354/aei00295	H	No	Title & Abstract Screening - not of interest / removed
NA	Zhang, DX; Tian, XL; Dong, SL; Chen, Y; Feng, J; He, RP; Zhang, K	Carbon budgets of two typical polyculture pond systems in coastal China and their potential roles in the global carbon cycle	AQUACULTURE ENVIRONMENT INTERACTIONS	2020	12		105	115		10.3354/aei00349	H	No	Title & Abstract Screening - not of interest / removed
NA	Zhang, DX; Tian, XL; Dong, SL; Chen, Y; Feng, J; He, RP; Zhang, K	Carbon dioxide fluxes from two typical mariculture polyculture systems in coastal China	AQUACULTURE	2020	521				735041	10.1016/j.aquaculture.2020.735041	H	No	Title & Abstract Screening - not of interest / removed
NA	Zhang, K; Kim, WJ; Park, AHA	Alkaline thermal treatment of seaweed for high-purity hydrogen production with carbon capture and storage potential	NATURE COMMUNICATIONS	2020	11	1			3783	10.1038/s41467-020-17627-1	H	No	Title & Abstract Screening - not of interest / removed
NA	Zhang, L; Sun, XY	Addition of seaweed and bentonite accelerates the two-stage composting of green waste	BIORESOURCE TECHNOLOGY	2017	243		154	162		10.1016/j.biortech.2017.06.099	H	No	Title & Abstract Screening - not of interest / removed
NA	Zhang, YF; Yang, P; Yang, H; Tan, LS; Guo, QQ; Zhao, GH; Li, L; Gao, YC; Tong, C	Plot-scale spatiotemporal variations of CO2 concentration and flux across water-air interfaces at aquaculture shrimp ponds in a subtropical estuary	ENVIRONMENTAL SCIENCE AND POLLUTION RESEARCH	2019	26	6	5623	5637		10.1007/s11356-018-3929-3	G H	No	Title & Abstract Screening - not of interest / removed
NA	Zhao, JY; Zhang, M; Xiao, W; Wang, W; Zhang, Z; Yu, Z; Xiao, QT; Cao, ZD; Xu, JZ; Zhang, XF; Liu, SD; Lee, X	An evaluation of the flux-gradient and the eddy covariance method to measure CH4, CO2, and H2O fluxes from small ponds	AGRICULTURAL AND FOREST METEOROLOGY	2019	275		255	264		10.1016/j.agrformet.2019.05.032	G H I	No	Title & Abstract Screening - not of interest / removed
NA	Zheng, XW; Guo, JM; Song, WM; Feng, JX; Lin, GH	Methane Emission from Mangrove Wetland Soils Is Marginal but Can Be Stimulated Significantly by Anthropogenic Activities	FORESTS	2018	9	12			738	10.3390/f9120738	G H	No	Title & Abstract Screening - not of interest / removed
NA	Zhou, M; Hunerberg, M; Chen, YH; Reuter, T; McAllister, TA; Evans, F; Critchley, AT; Guan, LL	Air-Dried Brown Seaweed, &ITAscophyllum nodosum&IT, Alters the Rumen Microbiome in a Manner That Changes Rumen Fermentation Profiles and Lowers the Prevalence of Foodborne Pathogens	MSPHERE	2018	3	1			e00017-18	10.1128/mSphere.00017-18	I	No	Title & Abstract Screening - not of interest / removed
NA	Zhu, L; Che, X; Liu, H; Liu, XG; Liu, C; Chen, XL; Shi, X	Greenhouse gas emissions and comprehensive greenhouse effect potential of Megalobrama amblycephala culture pond ecosystems in a 3-month growing season	AQUACULTURE INTERNATIONAL	2016	24	4	893	902		10.1007/s10499-015-9959-7	G H	No	Title & Abstract Screening - not of interest / removed
F27 - report in Vs1	Ziegler, F; Jafarzadeh, S; Hognes, ES; Winther, U	Greenhouse gas emissions of Norwegian seafoods: From comprehensive to simplified assessment	JOURNAL OF INDUSTRIAL ECOLOGY	2021					1-12	10.1111/jiec.13150	E F G	Yes - Paper of Report	Included
F28	Ziegler, F; Winther, U; Hognes, ES; Emanuelsson, A; Sund, V; Ellingsen, H	The Carbon Footprint of Norwegian Seafood Products on the Global Seafood Market	JOURNAL OF INDUSTRIAL ECOLOGY	2013	17	1	103	116		10.1111/j.1530-9290.2012.00485.x	E F G H I	Yes	Included
NA	Zollmann, M; Robin, A; Prabhu, M; Polikovsky, M; Gillis, A; Greiserman, S; Golberg, A	Green technology in green macroalgal biorefineries	PHYCOLOGIA	2019	58	5	516	534		10.1080/00318884.2019.1640516	F	No	Title & Abstract Screening - not of interest / removed

## Sheet: Table_S3 
StudyID	Transport	Sector	Production_type	Emissions	Type	Stage	Emissions	Type	Stage	Emissions	Type	Stage	Emissions	Type	Stage	Emissions	Type	Stage	Emissions	Type	Stage	Emissions	Type	Stage	Emissions	Type	Stage
B1	Y	Bivalve	All	-5.04615	Total_min	Total_w_trans	59.5769	Total_max	Total_w_trans		Upstream_min	Upstream		Upstream_max	Upstream		On-farm_min	On-farm		On-farm_max	On-farm		Downstream_min	Downstream		Downstream_max	Downstream
B10	Y	Bivalve	All	2744.22	Total_min	Total_w_trans		Total_max	Total_w_trans		Upstream_min	Upstream		Upstream_max	Upstream		On-farm_min	On-farm		On-farm_max	On-farm		Downstream_min	Downstream		Downstream_max	Downstream
B10	N	Bivalve	All	87.7999	Total_min	Total_no_trans	949.296	Total_max	Total_no_trans		Upstream_min	Upstream		Upstream_max	Upstream		On-farm_min	On-farm		On-farm_max	On-farm		Downstream_min	Downstream		Downstream_max	Downstream
B10	Y	Bivalve	All	1059.35	Total_min	Total_w_trans	2003.07	Total_max	Total_w_trans		Upstream_min	Upstream		Upstream_max	Upstream		On-farm_min	On-farm		On-farm_max	On-farm		Downstream_min	Downstream		Downstream_max	Downstream
B10	N	Bivalve	All	435.535	Total_min	Total_no_trans	1873.96	Total_max	Total_no_trans		Upstream_min	Upstream		Upstream_max	Upstream		On-farm_min	On-farm		On-farm_max	On-farm		Downstream_min	Downstream		Downstream_max	Downstream
B11	N	Bivalve	All	1850	Total_min	Total_no_trans		Total_max	Total_no_trans		Upstream_min	Upstream		Upstream_max	Upstream		On-farm_min	On-farm		On-farm_max	On-farm		Downstream_min	Downstream		Downstream_max	Downstream
B12	N	Bivalve	All	392	Total_min	Total_no_trans		Total_max	Total_no_trans		Upstream_min	Upstream		Upstream_max	Upstream	347.7	On-farm_min	On-farm		On-farm_max	On-farm	44.3	Downstream_min	Downstream		Downstream_max	Downstream
B13	N	Bivalve	All	75.95	Total_min	Total_no_trans		Total_max	Total_no_trans		Upstream_min	Upstream		Upstream_max	Upstream		On-farm_min	On-farm		On-farm_max	On-farm		Downstream_min	Downstream		Downstream_max	Downstream
B14	Y	Bivalve	All	350.685	Total_min	Total_w_trans		Total_max	Total_w_trans		Upstream_min	Upstream		Upstream_max	Upstream	169.863	On-farm_min	On-farm		On-farm_max	On-farm	180.822	Downstream_min	Downstream		Downstream_max	Downstream
B2	Y	Bivalve	All	7.30769	Total_min	Total_w_trans	250.154	Total_max	Total_w_trans		Upstream_min	Upstream		Upstream_max	Upstream		On-farm_min	On-farm		On-farm_max	On-farm		Downstream_min	Downstream		Downstream_max	Downstream
B3	N	Bivalve	All	163.968	Total_min	Total_no_trans		Total_max	Total_no_trans	0	Upstream_min	Upstream		Upstream_max	Upstream	163.968	On-farm_min	On-farm		On-farm_max	On-farm	0	Downstream_min	Downstream		Downstream_max	Downstream
B4	Y	Bivalve	All	2709	Total_min	Total_w_trans		Total_max	Total_w_trans		Upstream_min	Upstream		Upstream_max	Upstream		On-farm_min	On-farm		On-farm_max	On-farm		Downstream_min	Downstream		Downstream_max	Downstream
B5	N	Bivalve	All	59.85	Total_min	Total_no_trans	251.85	Total_max	Total_no_trans	0	Upstream_min	Upstream		Upstream_max	Upstream	250.2	On-farm_min	On-farm		On-farm_max	On-farm	1.65	Downstream_min	Downstream		Downstream_max	Downstream
B5	Y	Bivalve	All	455.1	Total_min	Total_w_trans	647.1	Total_max	Total_w_trans	0	Upstream_min	Upstream		Upstream_max	Upstream	250.2	On-farm_min	On-farm		On-farm_max	On-farm	396.9	Downstream_min	Downstream		Downstream_max	Downstream
B5	N	Bivalve	All	921.9	Total_min	Total_no_trans	1280.9	Total_max	Total_no_trans	34.7	Upstream_min	Upstream		Upstream_max	Upstream	1235	On-farm_min	On-farm		On-farm_max	On-farm	11.2	Downstream_min	Downstream		Downstream_max	Downstream
B5	Y	Bivalve	All	885	Total_min	Total_w_trans	1673.41	Total_max	Total_w_trans	34.7	Upstream_min	Upstream		Upstream_max	Upstream	1235	On-farm_min	On-farm		On-farm_max	On-farm	403.71	Downstream_min	Downstream		Downstream_max	Downstream
B6	N	Bivalve	All	1.20018	Total_min	Total_no_trans	19.6455	Total_max	Total_no_trans		Upstream_min	Upstream		Upstream_max	Upstream		On-farm_min	On-farm		On-farm_max	On-farm		Downstream_min	Downstream		Downstream_max	Downstream
B7	N	Bivalve	All	318.84	Total_min	Total_no_trans	1371.86	Total_max	Total_no_trans		Upstream_min	Upstream		Upstream_max	Upstream		On-farm_min	On-farm		On-farm_max	On-farm		Downstream_min	Downstream		Downstream_max	Downstream
B8	N	Bivalve	All	248	Total_min	Total_no_trans	404	Total_max	Total_no_trans		Upstream_min	Upstream		Upstream_max	Upstream		On-farm_min	On-farm		On-farm_max	On-farm		Downstream_min	Downstream		Downstream_max	Downstream
B9	N	Bivalve	All	1141.47	Total_min	Total_no_trans		Total_max	Total_no_trans		Upstream_min	Upstream		Upstream_max	Upstream	191	On-farm_min	On-farm	360	On-farm_max	On-farm		Downstream_min	Downstream		Downstream_max	Downstream
F1	N	Finfish	Coastal net pen	2906.17	Total_min	Total_no_trans	4588.1	Total_max	Total_no_trans		Upstream_min	Upstream	3134.74	Upstream_max	Upstream		On-farm_min	On-farm	533.89	On-farm_max	On-farm		Downstream_min	Downstream		Downstream_max	Downstream
F1	N	Finfish	Coastal net pen	2677.34	Total_min	Total_no_trans	3672.76	Total_max	Total_no_trans		Upstream_min	Upstream	2732.47	Upstream_max	Upstream		On-farm_min	On-farm	449.73	On-farm_max	On-farm		Downstream_min	Downstream		Downstream_max	Downstream
F10	N	Finfish	Coastal net pen	2325.6	Total_min	Total_no_trans		Total_max	Total_no_trans		Upstream_min	Upstream		Upstream_max	Upstream		On-farm_min	On-farm		On-farm_max	On-farm		Downstream_min	Downstream		Downstream_max	Downstream
F11	Y	Finfish	Coastal net pen	5020	Total_min	Total_w_trans	16400	Total_max	Total_w_trans	1900	Upstream_min	Upstream		Upstream_max	Upstream	2315	On-farm_min	On-farm		On-farm_max	On-farm	805	Downstream_min	Downstream	12138	Downstream_max	Downstream
F12	N	Finfish	Recirculating tanks	19880	Total_min	Total_no_trans		Total_max	Total_no_trans	1690	Upstream_min	Upstream		Upstream_max	Upstream	18190	On-farm_min	On-farm		On-farm_max	On-farm		Downstream_min	Downstream		Downstream_max	Downstream
F12	N	Finfish	Coastal net pen	1741.2	Total_min	Total_no_trans	1991.86	Total_max	Total_no_trans	1528.64	Upstream_min	Upstream	1748.7	Upstream_max	Upstream	80.0883	On-farm_min	On-farm	91.6175	On-farm_max	On-farm	132.471	Downstream_min	Downstream	151.541	Downstream_max	Downstream
F13	N	Finfish	Coastal net pen	11600	Total_min	Total_no_trans		Total_max	Total_no_trans		Upstream_min	Upstream		Upstream_max	Upstream		On-farm_min	On-farm		On-farm_max	On-farm		Downstream_min	Downstream		Downstream_max	Downstream
F13	Y	Finfish	Coastal net pen	9230.77	Total_min	Total_w_trans		Total_max	Total_w_trans	5174.83	Upstream_min	Upstream		Upstream_max	Upstream	3776.22	On-farm_min	On-farm		On-farm_max	On-farm	279.72	Downstream_min	Downstream		Downstream_max	Downstream
F14	N	Finfish	Coastal net pen	2422.5	Total_min	Total_no_trans	5100	Total_max	Total_no_trans		Upstream_min	Upstream		Upstream_max	Upstream		On-farm_min	On-farm		On-farm_max	On-farm		Downstream_min	Downstream		Downstream_max	Downstream
F14	N	Finfish	Coastal net pen	3270.7	Total_min	Total_no_trans		Total_max	Total_no_trans	3177.5	Upstream_min	Upstream		Upstream_max	Upstream	93.2	On-farm_min	On-farm		On-farm_max	On-farm		Downstream_min	Downstream		Downstream_max	Downstream
F14	N	Finfish	Coastal net pen	2297.4	Total_min	Total_no_trans		Total_max	Total_no_trans	2197.4	Upstream_min	Upstream		Upstream_max	Upstream	100	On-farm_min	On-farm		On-farm_max	On-farm		Downstream_min	Downstream		Downstream_max	Downstream
F14	N	Finfish	Coastal net pen	1793.45	Total_min	Total_no_trans		Total_max	Total_no_trans	1743.65	Upstream_min	Upstream		Upstream_max	Upstream	49.8	On-farm_min	On-farm		On-farm_max	On-farm		Downstream_min	Downstream		Downstream_max	Downstream
F14	N	Finfish	Coastal net pen	2367.2	Total_min	Total_no_trans		Total_max	Total_no_trans	2294.6	Upstream_min	Upstream		Upstream_max	Upstream	72.6	On-farm_min	On-farm		On-farm_max	On-farm		Downstream_min	Downstream		Downstream_max	Downstream
F15	N	Finfish	Coastal net pen	1485.76	Total_min	Total_no_trans		Total_max	Total_no_trans	1433.01	Upstream_min	Upstream		Upstream_max	Upstream	52.749	On-farm_min	On-farm		On-farm_max	On-farm		Downstream_min	Downstream		Downstream_max	Downstream
F15	N	Finfish	Coastal net pen	1382.02	Total_min	Total_no_trans		Total_max	Total_no_trans	1329.27	Upstream_min	Upstream		Upstream_max	Upstream	52.749	On-farm_min	On-farm		On-farm_max	On-farm		Downstream_min	Downstream		Downstream_max	Downstream
F15	N	Finfish	Coastal net pen	1578.95	Total_min	Total_no_trans		Total_max	Total_no_trans	1526.2	Upstream_min	Upstream		Upstream_max	Upstream	52.749	On-farm_min	On-farm		On-farm_max	On-farm		Downstream_min	Downstream		Downstream_max	Downstream
F15	N	Finfish	Coastal net pen	1417.19	Total_min	Total_no_trans		Total_max	Total_no_trans	1364.44	Upstream_min	Upstream		Upstream_max	Upstream	52.749	On-farm_min	On-farm		On-farm_max	On-farm		Downstream_min	Downstream		Downstream_max	Downstream
F15	N	Finfish	Coastal net pen	1955.23	Total_min	Total_no_trans		Total_max	Total_no_trans	1898.96	Upstream_min	Upstream		Upstream_max	Upstream	56.2656	On-farm_min	On-farm		On-farm_max	On-farm		Downstream_min	Downstream		Downstream_max	Downstream
F15	N	Finfish	Recirculating tanks	2200	Total_min	Total_no_trans	3900	Total_max	Total_no_trans	1430	Upstream_min	Upstream	2535	Upstream_max	Upstream	770	On-farm_min	On-farm	1365	On-farm_max	On-farm		Downstream_min	Downstream		Downstream_max	Downstream
F15	N	Finfish	Coastal net pen	1600	Total_min	Total_no_trans	2900	Total_max	Total_no_trans	1504	Upstream_min	Upstream	2726	Upstream_max	Upstream	96	On-farm_min	On-farm	174	On-farm_max	On-farm		Downstream_min	Downstream		Downstream_max	Downstream
F15	N	Finfish	Recirculating tanks	3200	Total_min	Total_no_trans	7400	Total_max	Total_no_trans	1280	Upstream_min	Upstream	2960	Upstream_max	Upstream	1920	On-farm_min	On-farm	4440	On-farm_max	On-farm		Downstream_min	Downstream		Downstream_max	Downstream
F15	N	Finfish	Recirculating tanks	2277	Total_min	Total_no_trans	4752	Total_max	Total_no_trans	1334	Upstream_min	Upstream	2784	Upstream_max	Upstream	943	On-farm_min	On-farm	1968	On-farm_max	On-farm		Downstream_min	Downstream		Downstream_max	Downstream
F15	N	Finfish	Recirculating tanks	3000	Total_min	Total_no_trans	7000	Total_max	Total_no_trans	1140	Upstream_min	Upstream	2660	Upstream_max	Upstream	1860	On-farm_min	On-farm	4340	On-farm_max	On-farm		Downstream_min	Downstream		Downstream_max	Downstream
F15	N	Finfish	Recirculating tanks	5200	Total_min	Total_no_trans	8700	Total_max	Total_no_trans	2132	Upstream_min	Upstream	3567	Upstream_max	Upstream	3068	On-farm_min	On-farm	5133	On-farm_max	On-farm		Downstream_min	Downstream		Downstream_max	Downstream
F15	N	Finfish	Coastal net pen	2600	Total_min	Total_no_trans	4400	Total_max	Total_no_trans	1924	Upstream_min	Upstream	3256	Upstream_max	Upstream	676	On-farm_min	On-farm	1144	On-farm_max	On-farm		Downstream_min	Downstream		Downstream_max	Downstream
F15	N	Finfish	Recirculating tanks	25300	Total_min	Total_no_trans	44400	Total_max	Total_no_trans	1771	Upstream_min	Upstream	3108	Upstream_max	Upstream	23529	On-farm_min	On-farm	41292	On-farm_max	On-farm		Downstream_min	Downstream		Downstream_max	Downstream
F15	N	Finfish	Coastal net pen	2100	Total_min	Total_no_trans	3900	Total_max	Total_no_trans	1911	Upstream_min	Upstream	3549	Upstream_max	Upstream	189	On-farm_min	On-farm	351	On-farm_max	On-farm		Downstream_min	Downstream		Downstream_max	Downstream
F15	N	Finfish	Recirculating tanks	13100	Total_min	Total_no_trans	27700	Total_max	Total_no_trans	1048	Upstream_min	Upstream	2216	Upstream_max	Upstream	12052	On-farm_min	On-farm	25484	On-farm_max	On-farm		Downstream_min	Downstream		Downstream_max	Downstream
F16	Y	Finfish	Recirculating tanks	10914.9	Total_min	Total_w_trans		Total_max	Total_w_trans	9382.98	Upstream_min	Upstream		Upstream_max	Upstream	1110.64	On-farm_min	On-farm		On-farm_max	On-farm	421.27	Downstream_min	Downstream		Downstream_max	Downstream
F16	Y	Finfish	Recirculating tanks	17081.2	Total_min	Total_w_trans		Total_max	Total_w_trans	11642.9	Upstream_min	Upstream		Upstream_max	Upstream	5017.02	On-farm_min	On-farm		On-farm_max	On-farm	421.27	Downstream_min	Downstream		Downstream_max	Downstream
F16	N	Finfish	Coastal net pen	2260	Total_min	Total_no_trans		Total_max	Total_no_trans	1890	Upstream_min	Upstream		Upstream_max	Upstream	370	On-farm_min	On-farm		On-farm_max	On-farm		Downstream_min	Downstream		Downstream_max	Downstream
F17	Y	Finfish	Coastal net pen	3557	Total_min	Total_w_trans		Total_max	Total_w_trans	399	Upstream_min	Upstream		Upstream_max	Upstream	1953	On-farm_min	On-farm		On-farm_max	On-farm	1634	Downstream_min	Downstream		Downstream_max	Downstream
F17	Y	Finfish	Coastal net pen	3365	Total_min	Total_w_trans		Total_max	Total_w_trans	236	Upstream_min	Upstream		Upstream_max	Upstream	2086	On-farm_min	On-farm		On-farm_max	On-farm	1043	Downstream_min	Downstream		Downstream_max	Downstream
F17	N	Finfish	Recirculating tanks	16747	Total_min	Total_no_trans		Total_max	Total_no_trans	5954	Upstream_min	Upstream		Upstream_max	Upstream	10793	On-farm_min	On-farm		On-farm_max	On-farm		Downstream_min	Downstream		Downstream_max	Downstream
F18	Y	Finfish	Recirculating tanks	4130	Total_min	Total_w_trans		Total_max	Total_w_trans	2690	Upstream_min	Upstream		Upstream_max	Upstream	1040	On-farm_min	On-farm		On-farm_max	On-farm	400	Downstream_min	Downstream		Downstream_max	Downstream
F18	Y	Finfish	Coastal net pen	15220	Total_min	Total_w_trans		Total_max	Total_w_trans	3210	Upstream_min	Upstream		Upstream_max	Upstream	180	On-farm_min	On-farm		On-farm_max	On-farm	11830	Downstream_min	Downstream		Downstream_max	Downstream
F18	Y	Finfish	Coastal net pen	3752	Total_min	Total_w_trans		Total_max	Total_w_trans	3210	Upstream_min	Upstream		Upstream_max	Upstream	180	On-farm_min	On-farm		On-farm_max	On-farm	362	Downstream_min	Downstream		Downstream_max	Downstream
F18	Y	Finfish	Recirculating tanks	7400	Total_min	Total_w_trans		Total_max	Total_w_trans	2690	Upstream_min	Upstream		Upstream_max	Upstream	4310	On-farm_min	On-farm		On-farm_max	On-farm	400	Downstream_min	Downstream		Downstream_max	Downstream
F18	Y	Finfish	Coastal net pen	3408.07	Total_min	Total_w_trans	9103.14	Total_max	Total_w_trans	2556.05	Upstream_min	Upstream	3587.44	Upstream_max	Upstream	448.43	On-farm_min	On-farm	582.96	On-farm_max	On-farm	403.587	Downstream_min	Downstream	4932.74	Downstream_max	Downstream
F18	Y	Finfish	Recirculating tanks	5964.13	Total_min	Total_w_trans		Total_max	Total_w_trans	2287	Upstream_min	Upstream		Upstream_max	Upstream	3452.91	On-farm_min	On-farm		On-farm_max	On-farm	224.215	Downstream_min	Downstream		Downstream_max	Downstream
F19	N	Finfish	Coastal net pen	5227.49	Total_min	Total_no_trans		Total_max	Total_no_trans	4351.39	Upstream_min	Upstream		Upstream_max	Upstream	876.096	On-farm_min	On-farm		On-farm_max	On-farm		Downstream_min	Downstream		Downstream_max	Downstream
F19	N	Finfish	Coastal net pen	3175.53	Total_min	Total_no_trans		Total_max	Total_no_trans	2299.71	Upstream_min	Upstream		Upstream_max	Upstream	875.819	On-farm_min	On-farm		On-farm_max	On-farm		Downstream_min	Downstream		Downstream_max	Downstream
F19	Y	Finfish	Coastal net pen	2279.72	Total_min	Total_w_trans	9692.31	Total_max	Total_w_trans	1900	Upstream_min	Upstream		Upstream_max	Upstream	100	On-farm_min	On-farm		On-farm_max	On-farm	279.72	Downstream_min	Downstream	7692.31	Downstream_max	Downstream
F2	N	Finfish	Recirculating tanks	6017.4	Total_min	Total_no_trans		Total_max	Total_no_trans	1920	Upstream_min	Upstream		Upstream_max	Upstream	4097.4	On-farm_min	On-farm		On-farm_max	On-farm		Downstream_min	Downstream		Downstream_max	Downstream
F3	N	Finfish	Coastal net pen	3601	Total_min	Total_no_trans		Total_max	Total_no_trans	3090	Upstream_min	Upstream		Upstream_max	Upstream	511	On-farm_min	On-farm		On-farm_max	On-farm		Downstream_min	Downstream		Downstream_max	Downstream
F4	N	Finfish	Recirculating tanks	3377.96	Total_min	Total_no_trans		Total_max	Total_no_trans		Upstream_min	Upstream		Upstream_max	Upstream		On-farm_min	On-farm		On-farm_max	On-farm		Downstream_min	Downstream		Downstream_max	Downstream
F5	N	Finfish	Coastal net pen	2072.9	Total_min	Total_no_trans		Total_max	Total_no_trans	1832.1	Upstream_min	Upstream		Upstream_max	Upstream	240.8	On-farm_min	On-farm		On-farm_max	On-farm		Downstream_min	Downstream		Downstream_max	Downstream
F5	N	Finfish	Recirculating tanks	1895.4	Total_min	Total_no_trans		Total_max	Total_no_trans	1652.3	Upstream_min	Upstream		Upstream_max	Upstream	243.1	On-farm_min	On-farm		On-farm_max	On-farm		Downstream_min	Downstream		Downstream_max	Downstream
F5	N	Finfish	Recirculating tanks	2768.7	Total_min	Total_no_trans		Total_max	Total_no_trans	1631.5	Upstream_min	Upstream		Upstream_max	Upstream	1137.2	On-farm_min	On-farm		On-farm_max	On-farm		Downstream_min	Downstream		Downstream_max	Downstream
F5	N	Finfish	Recirculating tanks	28242.6	Total_min	Total_no_trans		Total_max	Total_no_trans	2729.2	Upstream_min	Upstream		Upstream_max	Upstream	25513.4	On-farm_min	On-farm		On-farm_max	On-farm		Downstream_min	Downstream		Downstream_max	Downstream
F5	Y	Finfish	Coastal net pen	1661.85	Total_min	Total_w_trans	10390.2	Total_max	Total_w_trans	130.058	Upstream_min	Upstream	4494.22	Upstream_max	Upstream	0	On-farm_min	On-farm	4364.16	On-farm_max	On-farm	1531.79	Downstream_min	Downstream		Downstream_max	Downstream
F6	N	Finfish	Recirculating tanks	11720	Total_min	Total_no_trans	27260	Total_max	Total_no_trans	6690	Upstream_min	Upstream	6690	Upstream_max	Upstream	5030	On-farm_min	On-farm	20570	On-farm_max	On-farm		Downstream_min	Downstream		Downstream_max	Downstream
F7	N	Finfish	Coastal net pen	6761.58	Total_min	Total_no_trans		Total_max	Total_no_trans	4860.08	Upstream_min	Upstream		Upstream_max	Upstream	1538	On-farm_min	On-farm		On-farm_max	On-farm	363.5	Downstream_min	Downstream		Downstream_max	Downstream
F7	N	Finfish	Coastal net pen	7588.31	Total_min	Total_no_trans		Total_max	Total_no_trans	5501.31	Upstream_min	Upstream		Upstream_max	Upstream	2087	On-farm_min	On-farm		On-farm_max	On-farm	0	Downstream_min	Downstream		Downstream_max	Downstream
F7	N	Finfish	Recirculating tanks	8384.58	Total_min	Total_no_trans		Total_max	Total_no_trans	4860.08	Upstream_min	Upstream		Upstream_max	Upstream	3161	On-farm_min	On-farm		On-farm_max	On-farm	363.5	Downstream_min	Downstream		Downstream_max	Downstream
F7	N	Finfish	Offshore net pen	6815.9	Total_min	Total_no_trans		Total_max	Total_no_trans	4785.4	Upstream_min	Upstream		Upstream_max	Upstream	2030.5	On-farm_min	On-farm		On-farm_max	On-farm	0	Downstream_min	Downstream		Downstream_max	Downstream
F8	N	Finfish	Coastal net pen	2150	Total_min	Total_no_trans	2440	Total_max	Total_no_trans	2019.28	Upstream_min	Upstream	2308.97	Upstream_max	Upstream	130.935	On-farm_min	On-farm	131.028	On-farm_max	On-farm		Downstream_min	Downstream		Downstream_max	Downstream
F9	Y	Finfish	Coastal net pen	13447.1	Total_min	Total_w_trans		Total_max	Total_w_trans	7807.98	Upstream_min	Upstream		Upstream_max	Upstream	1359.17	On-farm_min	On-farm		On-farm_max	On-farm	4279.93	Downstream_min	Downstream		Downstream_max	Downstream
S1	N	Seaweed	All	28.16	Total_min	Total_no_trans		Total_max	Total_no_trans		Upstream_min	Upstream		Upstream_max	Upstream		On-farm_min	On-farm		On-farm_max	On-farm		Downstream_min	Downstream		Downstream_max	Downstream
S2	N	Seaweed	All	17.0873	Total_min	Total_no_trans	24.7486	Total_max	Total_no_trans		Upstream_min	Upstream		Upstream_max	Upstream		On-farm_min	On-farm		On-farm_max	On-farm		Downstream_min	Downstream		Downstream_max	Downstream
S3	N	Seaweed	All	19.2	Total_min	Total_no_trans		Total_max	Total_no_trans	15.1103	Upstream_min	Upstream		Upstream_max	Upstream	4.0897	On-farm_min	On-farm		On-farm_max	On-farm		Downstream_min	Downstream		Downstream_max	Downstream
S4	Y	Seaweed	All	11.4347	Total_min	Total_w_trans		Total_max	Total_w_trans		Upstream_min	Upstream		Upstream_max	Upstream	4.652	On-farm_min	On-farm		On-farm_max	On-farm	8.841	Downstream_min	Downstream		Downstream_max	Downstream
S5	Y	Seaweed	All	17.17	Total_min	Total_w_trans		Total_max	Total_w_trans		Upstream_min	Upstream		Upstream_max	Upstream	15.07	On-farm_min	On-farm		On-farm_max	On-farm	2.09	Downstream_min	Downstream		Downstream_max	Downstream
S6	Y	Seaweed	All	29.5145	Total_min	Total_w_trans	104.452	Total_max	Total_w_trans	7.02902	Upstream_min	Upstream	21.2398	Upstream_max	Upstream	7.63043	On-farm_min	On-farm	61.9735	On-farm_max	On-farm	14.8551	Downstream_min	Downstream	21.2389	Downstream_max	Downstream
S7	Y	Seaweed	All	96.42	Total_min	Total_w_trans	187.17	Total_max	Total_w_trans		Upstream_min	Upstream		Upstream_max	Upstream	71.3	On-farm_min	On-farm	138.409	On-farm_max	On-farm	25.1174	Downstream_min	Downstream	48.7574	Downstream_max	Downstream
S8	Y	Seaweed	All	173	Total_min	Total_w_trans	231	Total_max	Total_w_trans		Upstream_min	Upstream		Upstream_max	Upstream		On-farm_min	On-farm		On-farm_max	On-farm		Downstream_min	Downstream		Downstream_max	Downstream

## Sheet: Table_S4
						Lost blue carbon (t CO2e) - 10 % overlap scenario			Lost blue carbon (t CO2e) - 20 % overlap scenario			Lost stocks (t CO2e) - 30 % overlap scenario			Lost stocks (t CO2e) - 40 % overlap scenario
Country	Cultured species	FAO Region	Year	Estimated area m2	Area ha	Soil stocks	Biomass stocks	Sequestration	Soil stocks	Biomass stocks	Sequestration	Soil stocks	Biomass stocks	Sequestration	Soil stocks	Biomass stocks	Sequestration	Notes on estimated area of operation	Ref
Thailand	Grouper - marine	SE Asia	2000	148876	14.8876	381.643	13.7359	7.53997	763.286	27.4717	15.0799	1144.93	41.2076	22.6199	1526.57	54.9435	30.1599		De Silva & Phillips 2007 (in Halwart FAO report)
Malaysia	Marine fish	SE Asia	2005	1110221	111.022	2846.05	102.433	56.2283	5692.09	204.866	112.457	8538.14	307.3	168.685	11384.2	409.733	224.913	14 % increase in area from 2002	De Silva & Phillips 2007 (in Halwart FAO report)
Indonesia	Marine fish	SE Asia	2007	3400000000	340000	8715883	313697	172196	17431766	627394	344393	2.61476e+07	941091	516589	34863532	1.25479e+06	688786	Based on 0.17 % of the total available area (2 million ha) currently being used	De Silva & Phillips 2007 (in Halwart FAO report)
Hong Kong	Marine fish	East Asia	2001	335500	33.55	860.053	30.9545	16.9917	1720.11	61.909	33.9835	2580.16	92.8635	50.9752	3440.21	123.818	67.9669	Based on around 1400 mariculture farms, each with an area of ~ 250 m2	De Silva & Phillips 2007 (in Halwart FAO report)
Chile	Salmonids	Latin America and the Caribbean	2003	4447665	444.767	11401.6	410.358	225.256	22803.1	820.717	450.513	34204.7	1231.08	675.769	45606.3	1641.43	901.026	Use of cages for seawater culture of finfish has grown at a rate of 15 % annually in Chile (which produces over 90 % of the finfish in the region - Salmonids). Total area of cages is based on 1357 round plastic cages (645 m2) and 8931 metal cages (400 m2), to get a total of 4,447,665 m2. There is an estimated	Rojas & Wadsworth, 2007 (in Halwart Fao report)
Mexico	Tuna	Latin America and the Caribbean	2004	29452.3	2.94523	75.501	2.71739	1.49164	151.002	5.43477	2.98329	226.503	8.15216	4.47493	302.004	10.8695	5.96657	Based on just the operations of the largest company (15 cages x 1963.5 m2 area)	Rojas & Wadsworth, 2007 (in Halwart Fao report)
Canada	Mostly Salmonids	North Amercia	2003	309710000	30971	793940	28575	15685.6	1.58788e+06	57150	31371.1	2.38182e+06	85725.1	47056.7	3.17576e+06	114300	62742.3	Total area licensed for aquaculture - may not all be actively used	Masser & Bridger 2007 (in Halwart Fao report)
Slovenia	Seabass/seabream	Europe	2004	0.404	4040	103565	3727.46	2046.1	207130	7454.92	4092.2	310696	11182.4	6138.3	414261	14909.8	8184.39	Based on 40 cages with an area of 101 m2	Cardia & Lovatelli 2007 (in Halwart report)
				Sum	375618	9.62895e+06	346560		1.92579e+07	693119		2.88869e+07	1.03968e+06		3.85158e+07	1.38624e+06
				Total loss (t CO2e)		9.97551e+06		190236	1.9951e+07		380471	2.99265e+07		570707	3.99021e+07		760942
				Loss as percent of 2017 total aquaculture emissions (t CO2e)		4.07164		0.0776472	8.14328		0.155294	12.2149		0.232942	16.2866		0.310589
Metric	Estimate	Reference	Notes
Median seagrass soil stock per ha (t CO2e)	512.699	Fourqurean et al, 2012	Based on a subset of the cores in their dataset that contained both Corg % and DBD data either to 1 m or which could be extrapolated to 1-m basd on some depth-resolved information.
Mean seagrass biomass stock per ha (t CO2e)	9.22638	Fourqurean et al, 2012	Global mean C-org stored in living biomass of seagrass (n = 251), two thirds of which is was buried in the soil as rhizomes and roots. However the biomass C-org varied greatly (over 4 orders of magnitude) between different meadows - largely reflecting diffences in seagrass species composition.
Mean sequestration rate per ha (t CO2e)	5.0646	McLeod et al, 2011	Table 1 gives annual global estimate of C burial rate of 138 g Corg per m2 (n = 123), which is equal to 1.38 t Corg per ha. This is multiplied by 3.67 to get the sequetsration rate in CO2e units
Total aquaculture emissions 2013 (t CO2 e)	245000000	MacLeod et al, 2020	Emissions estimate is for ~93% of global aquaculture in 2017 and includes both fresh and marine culture

## Sheet: Table_S5
Country	Total marine plant production 2018 (t wet weight)	Marine plants as % of total mariculture production 2018	Increase required?	Production increase required to reach 25 % total (t wet weight)	Potential sequestration (t CO2e y-1)	Country GHG emissions 2016 (t CO2e) from Our World in Data	Scaled-up seaweed culture sequestration as % of domestic emissions
China	18505690	50.7	N	NA	2.03748e+06	9893037952	0.021
Indonesia	9204724	82	N	NA	1.01344e+06	563324540	0.18
Korea, Republic of	1710500	76	N	NA	188326	620302386	0.03
Philippines	1.4783e+06	74.6	N	NA	162761	122287116	0.133
Viet Nam	19322.5	1.4	Y	322046	37584.6	192667847	0.02
Norway	175.4	0	Y	338572	37296	41022729	0.091
Chile	20705.2	1.6	Y	300766	35394	85822468	0.041
Japan	389800	38.9	N	NA	42917	1135886253	0.004
India	5302	0	Y	202650	22311.8	2407671526	0.001
Korea, Dem. People's Rep	553000	89.8	N	NA	60885.3	28283571	0.215
Ecuador	5	0	Y	127586	14047.8	41154741	0.034
Thailand	0	0	Y	119645	13172.9	283763461	0.005
Spain	5	0	Y	84218.4	9273	244002180	0.004
Malaysia	174083	60	N	NA	19166.6	248288903	0.008
Egypt	0	0	Y	66494.8	7321.1	238560352	0.003
Bangladesh	0	0	Y	53645.8	5906.4	84245658	0.007
Turkey	0	0	Y	51628.5	5684.3	372724881	0.002
United States of America	0	0	Y	50921.8	5606.5	5006302077	< 0.001
United Kingdom	0	0	Y	46679.3	5139.4	379024787	0.001
Canada	0	0	Y	45287.3	4986.1	544894198	0.001
Total					3.7287e+06	22533267626	0.0165475

## Sheet: Emissions_data_for_R_plots
Sector	Production_type	Emissions	Type	Stage
Bivalve	All	-5.04615	Total_min	Total_w_trans
Bivalve	All	0	Upstream_min	Upstream
Bivalve	All	0	Upstream_min	Upstream
Bivalve	All	0	Upstream_min	Upstream
Finfish	Coastal net pen	0	On-farm_min	On-farm
Bivalve	All	0	Downstream_min	Downstream
Finfish	Coastal net pen	0	Downstream_min	Downstream
Finfish	Offshore net pen	0	Downstream_min	Downstream
Bivalve	All	1.20018	Total_min	Total_no_trans
Bivalve	All	1.65	Downstream_min	Downstream
Seaweed	All	2.09	Downstream_min	Downstream
Seaweed	All	4.0897	On-farm_min	On-farm
Seaweed	All	4.652	On-farm_min	On-farm
Seaweed	All	7.02902	Upstream_min	Upstream
Bivalve	All	7.30769	Total_min	Total_w_trans
Seaweed	All	7.63043	On-farm_min	On-farm
Seaweed	All	8.841	Downstream_min	Downstream
Bivalve	All	11.2	Downstream_min	Downstream
Seaweed	All	11.4347	Total_min	Total_w_trans
Seaweed	All	14.8551	Downstream_min	Downstream
Seaweed	All	15.07	On-farm_min	On-farm
Seaweed	All	15.1103	Upstream_min	Upstream
Seaweed	All	17.0873	Total_min	Total_no_trans
Seaweed	All	17.17	Total_min	Total_w_trans
Seaweed	All	19.2	Total_min	Total_no_trans
Bivalve	All	19.6455	Total_max	Total_no_trans
Seaweed	All	21.2389	Downstream_max	Downstream
Seaweed	All	21.2398	Upstream_max	Upstream
Seaweed	All	24.7486	Total_max	Total_no_trans
Seaweed	All	25.1174	Downstream_min	Downstream
Seaweed	All	28.16	Total_min	Total_no_trans
Seaweed	All	29.5145	Total_min	Total_w_trans
Bivalve	All	34.7	Upstream_min	Upstream
Bivalve	All	34.7	Upstream_min	Upstream
Bivalve	All	44.3	Downstream_min	Downstream
Seaweed	All	48.7574	Downstream_max	Downstream
Finfish	Coastal net pen	49.8	On-farm_min	On-farm
Finfish	Coastal net pen	52.749	On-farm_min	On-farm
Finfish	Coastal net pen	52.749	On-farm_min	On-farm
Finfish	Coastal net pen	52.749	On-farm_min	On-farm
Finfish	Coastal net pen	52.749	On-farm_min	On-farm
Finfish	Coastal net pen	56.2656	On-farm_min	On-farm
Bivalve	All	59.5769	Total_max	Total_w_trans
Bivalve	All	59.85	Total_min	Total_no_trans
Seaweed	All	61.9735	On-farm_max	On-farm
Seaweed	All	71.3	On-farm_min	On-farm
Finfish	Coastal net pen	72.6	On-farm_min	On-farm
Bivalve	All	75.95	Total_min	Total_no_trans
Finfish	Coastal net pen	80.0883	On-farm_min	On-farm
Bivalve	All	87.7999	Total_min	Total_no_trans
Finfish	Coastal net pen	91.6175	On-farm_max	On-farm
Finfish	Coastal net pen	93.2	On-farm_min	On-farm
Finfish	Coastal net pen	96	On-farm_min	On-farm
Seaweed	All	96.42	Total_min	Total_w_trans
Finfish	Coastal net pen	100	On-farm_min	On-farm
Finfish	Coastal net pen	100	On-farm_min	On-farm
Seaweed	All	104.452	Total_max	Total_w_trans
Finfish	Coastal net pen	130.058	Upstream_min	Upstream
Finfish	Coastal net pen	130.935	On-farm_min	On-farm
Finfish	Coastal net pen	131.028	On-farm_max	On-farm
Finfish	Coastal net pen	132.471	Downstream_min	Downstream
Seaweed	All	138.409	On-farm_max	On-farm
Finfish	Coastal net pen	151.541	Downstream_max	Downstream
Bivalve	All	163.968	Total_min	Total_no_trans
Bivalve	All	163.968	On-farm_min	On-farm
Bivalve	All	169.863	On-farm_min	On-farm
Seaweed	All	173	Total_min	Total_w_trans
Finfish	Coastal net pen	174	On-farm_max	On-farm
Finfish	Coastal net pen	180	On-farm_min	On-farm
Finfish	Coastal net pen	180	On-farm_min	On-farm
Bivalve	All	180.822	Downstream_min	Downstream
Seaweed	All	187.17	Total_max	Total_w_trans
Finfish	Coastal net pen	189	On-farm_min	On-farm
Bivalve	All	191	On-farm_min	On-farm
Finfish	Recirculating tanks	224.215	Downstream_min	Downstream
Seaweed	All	231	Total_max	Total_w_trans
Finfish	Coastal net pen	236	Upstream_min	Upstream
Finfish	Coastal net pen	240.8	On-farm_min	On-farm
Finfish	Recirculating tanks	243.1	On-farm_min	On-farm
Bivalve	All	248	Total_min	Total_no_trans
Bivalve	All	250.154	Total_max	Total_w_trans
Bivalve	All	250.2	On-farm_min	On-farm
Bivalve	All	250.2	On-farm_min	On-farm
Bivalve	All	251.85	Total_max	Total_no_trans
Finfish	Coastal net pen	279.72	Downstream_min	Downstream
Finfish	Coastal net pen	279.72	Downstream_min	Downstream
Bivalve	All	318.84	Total_min	Total_no_trans
Bivalve	All	347.7	On-farm_min	On-farm
Bivalve	All	350.685	Total_min	Total_w_trans
Finfish	Coastal net pen	351	On-farm_max	On-farm
Bivalve	All	360	On-farm_max	On-farm
Finfish	Coastal net pen	362	Downstream_min	Downstream
Finfish	Coastal net pen	363.5	Downstream_min	Downstream
Finfish	Recirculating tanks	363.5	Downstream_min	Downstream
Finfish	Coastal net pen	370	On-farm_min	On-farm
Bivalve	All	392	Total_min	Total_no_trans
Bivalve	All	396.9	Downstream_min	Downstream
Finfish	Coastal net pen	399	Upstream_min	Upstream
Finfish	Recirculating tanks	400	Downstream_min	Downstream
Finfish	Recirculating tanks	400	Downstream_min	Downstream
Finfish	Coastal net pen	403.587	Downstream_min	Downstream
Bivalve	All	403.71	Downstream_min	Downstream
Bivalve	All	404	Total_max	Total_no_trans
Finfish	Recirculating tanks	421.27	Downstream_min	Downstream
Finfish	Recirculating tanks	421.27	Downstream_min	Downstream
Bivalve	All	435.535	Total_min	Total_no_trans
Finfish	Coastal net pen	448.43	On-farm_min	On-farm
Finfish	Coastal net pen	449.73	On-farm_max	On-farm
Bivalve	All	455.1	Total_min	Total_w_trans
Finfish	Coastal net pen	511	On-farm_min	On-farm
Finfish	Coastal net pen	533.89	On-farm_max	On-farm
Finfish	Coastal net pen	582.96	On-farm_max	On-farm
Bivalve	All	647.1	Total_max	Total_w_trans
Finfish	Coastal net pen	676	On-farm_min	On-farm
Finfish	Recirculating tanks	770	On-farm_min	On-farm
Finfish	Coastal net pen	805	Downstream_min	Downstream
Finfish	Coastal net pen	875.819	On-farm_min	On-farm
Finfish	Coastal net pen	876.096	On-farm_min	On-farm
Bivalve	All	885	Total_min	Total_w_trans
Bivalve	All	921.9	Total_min	Total_no_trans
Finfish	Recirculating tanks	943	On-farm_min	On-farm
Bivalve	All	949.296	Total_max	Total_no_trans
Finfish	Recirculating tanks	1040	On-farm_min	On-farm
Finfish	Coastal net pen	1043	Downstream_min	Downstream
Finfish	Recirculating tanks	1048	Upstream_min	Upstream
Bivalve	All	1059.35	Total_min	Total_w_trans
Finfish	Recirculating tanks	1110.64	On-farm_min	On-farm
Finfish	Recirculating tanks	1137.2	On-farm_min	On-farm
Finfish	Recirculating tanks	1140	Upstream_min	Upstream
Bivalve	All	1141.47	Total_min	Total_no_trans
Finfish	Coastal net pen	1144	On-farm_max	On-farm
Bivalve	All	1235	On-farm_min	On-farm
Bivalve	All	1235	On-farm_min	On-farm
Finfish	Recirculating tanks	1280	Upstream_min	Upstream
Bivalve	All	1280.9	Total_max	Total_no_trans
Finfish	Coastal net pen	1329.27	Upstream_min	Upstream
Finfish	Recirculating tanks	1334	Upstream_min	Upstream
Finfish	Coastal net pen	1359.17	On-farm_min	On-farm
Finfish	Coastal net pen	1364.44	Upstream_min	Upstream
Finfish	Recirculating tanks	1365	On-farm_max	On-farm
Bivalve	All	1371.86	Total_max	Total_no_trans
Finfish	Coastal net pen	1382.02	Total_min	Total_no_trans
Finfish	Coastal net pen	1417.19	Total_min	Total_no_trans
Finfish	Recirculating tanks	1430	Upstream_min	Upstream
Finfish	Coastal net pen	1433.01	Upstream_min	Upstream
Finfish	Coastal net pen	1485.76	Total_min	Total_no_trans
Finfish	Coastal net pen	1504	Upstream_min	Upstream
Finfish	Coastal net pen	1526.2	Upstream_min	Upstream
Finfish	Coastal net pen	1528.64	Upstream_min	Upstream
Finfish	Coastal net pen	1531.79	Downstream_min	Downstream
Finfish	Coastal net pen	1538	On-farm_min	On-farm
Finfish	Coastal net pen	1578.95	Total_min	Total_no_trans
Finfish	Coastal net pen	1600	Total_min	Total_no_trans
Finfish	Recirculating tanks	1631.5	Upstream_min	Upstream
Finfish	Coastal net pen	1634	Downstream_min	Downstream
Finfish	Recirculating tanks	1652.3	Upstream_min	Upstream
Finfish	Coastal net pen	1661.85	Total_min	Total_w_trans
Bivalve	All	1673.41	Total_max	Total_w_trans
Finfish	Recirculating tanks	1690	Upstream_min	Upstream
Finfish	Coastal net pen	1741.2	Total_min	Total_no_trans
Finfish	Coastal net pen	1743.65	Upstream_min	Upstream
Finfish	Coastal net pen	1748.7	Upstream_max	Upstream
Finfish	Recirculating tanks	1771	Upstream_min	Upstream
Finfish	Coastal net pen	1793.45	Total_min	Total_no_trans
Finfish	Coastal net pen	1832.1	Upstream_min	Upstream
Bivalve	All	1850	Total_min	Total_no_trans
Finfish	Recirculating tanks	1860	On-farm_min	On-farm
Bivalve	All	1873.96	Total_max	Total_no_trans
Finfish	Coastal net pen	1890	Upstream_min	Upstream
Finfish	Recirculating tanks	1895.4	Total_min	Total_no_trans
Finfish	Coastal net pen	1898.96	Upstream_min	Upstream
Finfish	Coastal net pen	1900	Upstream_min	Upstream
Finfish	Coastal net pen	1900	Upstream_min	Upstream
Finfish	Coastal net pen	1911	Upstream_min	Upstream
Finfish	Recirculating tanks	1920	Upstream_min	Upstream
Finfish	Recirculating tanks	1920	On-farm_min	On-farm
Finfish	Coastal net pen	1924	Upstream_min	Upstream
Finfish	Coastal net pen	1953	On-farm_min	On-farm
Finfish	Coastal net pen	1955.23	Total_min	Total_no_trans
Finfish	Recirculating tanks	1968	On-farm_max	On-farm
Finfish	Coastal net pen	1991.86	Total_max	Total_no_trans
Bivalve	All	2003.07	Total_max	Total_w_trans
Finfish	Coastal net pen	2019.28	Upstream_min	Upstream
Finfish	Offshore net pen	2030.5	On-farm_min	On-farm
Finfish	Coastal net pen	2072.9	Total_min	Total_no_trans
Finfish	Coastal net pen	2086	On-farm_min	On-farm
Finfish	Coastal net pen	2087	On-farm_min	On-farm
Finfish	Coastal net pen	2100	Total_min	Total_no_trans
Finfish	Recirculating tanks	2132	Upstream_min	Upstream
Finfish	Coastal net pen	2150	Total_min	Total_no_trans
Finfish	Coastal net pen	2197.4	Upstream_min	Upstream
Finfish	Recirculating tanks	2200	Total_min	Total_no_trans
Finfish	Recirculating tanks	2216	Upstream_max	Upstream
Finfish	Coastal net pen	2260	Total_min	Total_no_trans
Finfish	Recirculating tanks	2277	Total_min	Total_no_trans
Finfish	Coastal net pen	2279.72	Total_min	Total_w_trans
Finfish	Recirculating tanks	2287	Upstream_min	Upstream
Finfish	Coastal net pen	2294.6	Upstream_min	Upstream
Finfish	Coastal net pen	2297.4	Total_min	Total_no_trans
Finfish	Coastal net pen	2299.71	Upstream_min	Upstream
Finfish	Coastal net pen	2308.97	Upstream_max	Upstream
Finfish	Coastal net pen	2315	On-farm_min	On-farm
Finfish	Coastal net pen	2325.6	Total_min	Total_no_trans
Finfish	Coastal net pen	2367.2	Total_min	Total_no_trans
Finfish	Coastal net pen	2422.5	Total_min	Total_no_trans
Finfish	Coastal net pen	2440	Total_max	Total_no_trans
Finfish	Recirculating tanks	2535	Upstream_max	Upstream
Finfish	Coastal net pen	2556.05	Upstream_min	Upstream
Finfish	Coastal net pen	2600	Total_min	Total_no_trans
Finfish	Recirculating tanks	2660	Upstream_max	Upstream
Finfish	Coastal net pen	2677.34	Total_min	Total_no_trans
Finfish	Recirculating tanks	2690	Upstream_min	Upstream
Finfish	Recirculating tanks	2690	Upstream_min	Upstream
Bivalve	All	2709	Total_min	Total_w_trans
Finfish	Coastal net pen	2726	Upstream_max	Upstream
Finfish	Recirculating tanks	2729.2	Upstream_min	Upstream
Finfish	Coastal net pen	2732.47	Upstream_max	Upstream
Bivalve	All	2744.22	Total_min	Total_w_trans
Finfish	Recirculating tanks	2768.7	Total_min	Total_no_trans
Finfish	Recirculating tanks	2784	Upstream_max	Upstream
Finfish	Coastal net pen	2900	Total_max	Total_no_trans
Finfish	Coastal net pen	2906.17	Total_min	Total_no_trans
Finfish	Recirculating tanks	2960	Upstream_max	Upstream
Finfish	Recirculating tanks	3000	Total_min	Total_no_trans
Finfish	Recirculating tanks	3068	On-farm_min	On-farm
Finfish	Coastal net pen	3090	Upstream_min	Upstream
Finfish	Recirculating tanks	3108	Upstream_max	Upstream
Finfish	Coastal net pen	3134.74	Upstream_max	Upstream
Finfish	Recirculating tanks	3161	On-farm_min	On-farm
Finfish	Coastal net pen	3175.53	Total_min	Total_no_trans
Finfish	Coastal net pen	3177.5	Upstream_min	Upstream
Finfish	Recirculating tanks	3200	Total_min	Total_no_trans
Finfish	Coastal net pen	3210	Upstream_min	Upstream
Finfish	Coastal net pen	3210	Upstream_min	Upstream
Finfish	Coastal net pen	3256	Upstream_max	Upstream
Finfish	Coastal net pen	3270.7	Total_min	Total_no_trans
Finfish	Coastal net pen	3365	Total_min	Total_w_trans
Finfish	Recirculating tanks	3377.96	Total_min	Total_no_trans
Finfish	Coastal net pen	3408.07	Total_min	Total_w_trans
Finfish	Recirculating tanks	3452.91	On-farm_min	On-farm
Finfish	Coastal net pen	3549	Upstream_max	Upstream
Finfish	Coastal net pen	3557	Total_min	Total_w_trans
Finfish	Recirculating tanks	3567	Upstream_max	Upstream
Finfish	Coastal net pen	3587.44	Upstream_max	Upstream
Finfish	Coastal net pen	3601	Total_min	Total_no_trans
Finfish	Coastal net pen	3672.76	Total_max	Total_no_trans
Finfish	Coastal net pen	3752	Total_min	Total_w_trans
Finfish	Coastal net pen	3776.22	On-farm_min	On-farm
Finfish	Recirculating tanks	3900	Total_max	Total_no_trans
Finfish	Coastal net pen	3900	Total_max	Total_no_trans
Finfish	Recirculating tanks	4097.4	On-farm_min	On-farm
Finfish	Recirculating tanks	4130	Total_min	Total_w_trans
Finfish	Coastal net pen	4279.93	Downstream_min	Downstream
Finfish	Recirculating tanks	4310	On-farm_min	On-farm
Finfish	Recirculating tanks	4340	On-farm_max	On-farm
Finfish	Coastal net pen	4351.39	Upstream_min	Upstream
Finfish	Coastal net pen	4364.16	On-farm_max	On-farm
Finfish	Coastal net pen	4400	Total_max	Total_no_trans
Finfish	Recirculating tanks	4440	On-farm_max	On-farm
Finfish	Coastal net pen	4494.22	Upstream_max	Upstream
Finfish	Coastal net pen	4588.1	Total_max	Total_no_trans
Finfish	Recirculating tanks	4752	Total_max	Total_no_trans
Finfish	Offshore net pen	4785.4	Upstream_min	Upstream
Finfish	Coastal net pen	4860.08	Upstream_min	Upstream
Finfish	Recirculating tanks	4860.08	Upstream_min	Upstream
Finfish	Coastal net pen	4932.74	Downstream_max	Downstream
Finfish	Recirculating tanks	5017.02	On-farm_min	On-farm
Finfish	Coastal net pen	5020	Total_min	Total_w_trans
Finfish	Recirculating tanks	5030	On-farm_min	On-farm
Finfish	Coastal net pen	5100	Total_max	Total_no_trans
Finfish	Recirculating tanks	5133	On-farm_max	On-farm
Finfish	Coastal net pen	5174.83	Upstream_min	Upstream
Finfish	Recirculating tanks	5200	Total_min	Total_no_trans
Finfish	Coastal net pen	5227.49	Total_min	Total_no_trans
Finfish	Coastal net pen	5501.31	Upstream_min	Upstream
Finfish	Recirculating tanks	5954	Upstream_min	Upstream
Finfish	Recirculating tanks	5964.13	Total_min	Total_w_trans
Finfish	Recirculating tanks	6017.4	Total_min	Total_no_trans
Finfish	Recirculating tanks	6690	Upstream_min	Upstream
Finfish	Recirculating tanks	6690	Upstream_max	Upstream
Finfish	Coastal net pen	6761.58	Total_min	Total_no_trans
Finfish	Offshore net pen	6815.9	Total_min	Total_no_trans
Finfish	Recirculating tanks	7000	Total_max	Total_no_trans
Finfish	Recirculating tanks	7400	Total_min	Total_w_trans
Finfish	Recirculating tanks	7400	Total_max	Total_no_trans
Finfish	Coastal net pen	7588.31	Total_min	Total_no_trans
Finfish	Coastal net pen	7692.31	Downstream_max	Downstream
Finfish	Coastal net pen	7807.98	Upstream_min	Upstream
Finfish	Recirculating tanks	8384.58	Total_min	Total_no_trans
Finfish	Recirculating tanks	8700	Total_max	Total_no_trans
Finfish	Coastal net pen	9103.14	Total_max	Total_w_trans
Finfish	Coastal net pen	9230.77	Total_min	Total_w_trans
Finfish	Recirculating tanks	9382.98	Upstream_min	Upstream
Finfish	Coastal net pen	9692.31	Total_max	Total_w_trans
Finfish	Coastal net pen	10390.2	Total_max	Total_w_trans
Finfish	Recirculating tanks	10793	On-farm_min	On-farm
Finfish	Recirculating tanks	10914.9	Total_min	Total_w_trans
Finfish	Coastal net pen	11600	Total_min	Total_no_trans
Finfish	Recirculating tanks	11642.9	Upstream_min	Upstream
Finfish	Recirculating tanks	11720	Total_min	Total_no_trans
Finfish	Coastal net pen	11830	Downstream_min	Downstream
Finfish	Recirculating tanks	12052	On-farm_min	On-farm
Finfish	Coastal net pen	12138	Downstream_max	Downstream
Finfish	Recirculating tanks	13100	Total_min	Total_no_trans
Finfish	Coastal net pen	13447.1	Total_min	Total_w_trans
Finfish	Coastal net pen	15220	Total_min	Total_w_trans
Finfish	Coastal net pen	16400	Total_max	Total_w_trans
Finfish	Recirculating tanks	16747	Total_min	Total_no_trans
Finfish	Recirculating tanks	17081.2	Total_min	Total_w_trans
Finfish	Recirculating tanks	18190	On-farm_min	On-farm
Finfish	Recirculating tanks	19880	Total_min	Total_no_trans
Finfish	Recirculating tanks	20570	On-farm_max	On-farm
Finfish	Recirculating tanks	23529	On-farm_min	On-farm
Finfish	Recirculating tanks	25300	Total_min	Total_no_trans
Finfish	Recirculating tanks	25484	On-farm_max	On-farm
Finfish	Recirculating tanks	25513.4	On-farm_min	On-farm
Finfish	Recirculating tanks	27260	Total_max	Total_no_trans
Finfish	Recirculating tanks	27700	Total_max	Total_no_trans
Finfish	Recirculating tanks	28242.6	Total_min	Total_no_trans
Finfish	Recirculating tanks	41292	On-farm_max	On-farm
Finfish	Recirculating tanks	44400	Total_max	Total_no_trans
Finfish	All	0	On-farm_min	On-farm
Finfish	All	0	Downstream_min	Downstream
Finfish	All	0	Downstream_min	Downstream
Finfish	All	49.8	On-farm_min	On-farm
Finfish	All	52.749	On-farm_min	On-farm
Finfish	All	52.749	On-farm_min	On-farm
Finfish	All	52.749	On-farm_min	On-farm
Finfish	All	52.749	On-farm_min	On-farm
Finfish	All	56.2656	On-farm_min	On-farm
Finfish	All	72.6	On-farm_min	On-farm
Finfish	All	80.0883	On-farm_min	On-farm
Finfish	All	91.6175	On-farm_max	On-farm
Finfish	All	93.2	On-farm_min	On-farm
Finfish	All	96	On-farm_min	On-farm
Finfish	All	100	On-farm_min	On-farm
Finfish	All	100	On-farm_min	On-farm
Finfish	All	130.058	Upstream_min	Upstream
Finfish	All	130.935	On-farm_min	On-farm
Finfish	All	131.028	On-farm_max	On-farm
Finfish	All	132.471	Downstream_min	Downstream
Finfish	All	151.541	Downstream_max	Downstream
Finfish	All	174	On-farm_max	On-farm
Finfish	All	180	On-farm_min	On-farm
Finfish	All	180	On-farm_min	On-farm
Finfish	All	189	On-farm_min	On-farm
Finfish	All	224.215	Downstream_min	Downstream
Finfish	All	236	Upstream_min	Upstream
Finfish	All	240.8	On-farm_min	On-farm
Finfish	All	243.1	On-farm_min	On-farm
Finfish	All	279.72	Downstream_min	Downstream
Finfish	All	279.72	Downstream_min	Downstream
Finfish	All	351	On-farm_max	On-farm
Finfish	All	362	Downstream_min	Downstream
Finfish	All	363.5	Downstream_min	Downstream
Finfish	All	363.5	Downstream_min	Downstream
Finfish	All	370	On-farm_min	On-farm
Finfish	All	399	Upstream_min	Upstream
Finfish	All	400	Downstream_min	Downstream
Finfish	All	400	Downstream_min	Downstream
Finfish	All	403.587	Downstream_min	Downstream
Finfish	All	421.27	Downstream_min	Downstream
Finfish	All	421.27	Downstream_min	Downstream
Finfish	All	448.43	On-farm_min	On-farm
Finfish	All	449.73	On-farm_max	On-farm
Finfish	All	511	On-farm_min	On-farm
Finfish	All	533.89	On-farm_max	On-farm
Finfish	All	582.96	On-farm_max	On-farm
Finfish	All	676	On-farm_min	On-farm
Finfish	All	770	On-farm_min	On-farm
Finfish	All	805	Downstream_min	Downstream
Finfish	All	875.819	On-farm_min	On-farm
Finfish	All	876.096	On-farm_min	On-farm
Finfish	All	943	On-farm_min	On-farm
Finfish	All	1040	On-farm_min	On-farm
Finfish	All	1043	Downstream_min	Downstream
Finfish	All	1048	Upstream_min	Upstream
Finfish	All	1110.64	On-farm_min	On-farm
Finfish	All	1137.2	On-farm_min	On-farm
Finfish	All	1140	Upstream_min	Upstream
Finfish	All	1144	On-farm_max	On-farm
Finfish	All	1280	Upstream_min	Upstream
Finfish	All	1329.27	Upstream_min	Upstream
Finfish	All	1334	Upstream_min	Upstream
Finfish	All	1359.17	On-farm_min	On-farm
Finfish	All	1364.44	Upstream_min	Upstream
Finfish	All	1365	On-farm_max	On-farm
Finfish	All	1382.02	Total_min	Total_no_trans
Finfish	All	1417.19	Total_min	Total_no_trans
Finfish	All	1430	Upstream_min	Upstream
Finfish	All	1433.01	Upstream_min	Upstream
Finfish	All	1485.76	Total_min	Total_no_trans
Finfish	All	1504	Upstream_min	Upstream
Finfish	All	1526.2	Upstream_min	Upstream
Finfish	All	1528.64	Upstream_min	Upstream
Finfish	All	1531.79	Downstream_min	Downstream
Finfish	All	1538	On-farm_min	On-farm
Finfish	All	1578.95	Total_min	Total_no_trans
Finfish	All	1600	Total_min	Total_no_trans
Finfish	All	1631.5	Upstream_min	Upstream
Finfish	All	1634	Downstream_min	Downstream
Finfish	All	1652.3	Upstream_min	Upstream
Finfish	All	1661.85	Total_min	Total_w_trans
Finfish	All	1690	Upstream_min	Upstream
Finfish	All	1741.2	Total_min	Total_no_trans
Finfish	All	1743.65	Upstream_min	Upstream
Finfish	All	1748.7	Upstream_max	Upstream
Finfish	All	1771	Upstream_min	Upstream
Finfish	All	1793.45	Total_min	Total_no_trans
Finfish	All	1832.1	Upstream_min	Upstream
Finfish	All	1860	On-farm_min	On-farm
Finfish	All	1890	Upstream_min	Upstream
Finfish	All	1895.4	Total_min	Total_no_trans
Finfish	All	1898.96	Upstream_min	Upstream
Finfish	All	1900	Upstream_min	Upstream
Finfish	All	1900	Upstream_min	Upstream
Finfish	All	1911	Upstream_min	Upstream
Finfish	All	1920	Upstream_min	Upstream
Finfish	All	1920	On-farm_min	On-farm
Finfish	All	1924	Upstream_min	Upstream
Finfish	All	1953	On-farm_min	On-farm
Finfish	All	1955.23	Total_min	Total_no_trans
Finfish	All	1968	On-farm_max	On-farm
Finfish	All	1991.86	Total_max	Total_no_trans
Finfish	All	2019.28	Upstream_min	Upstream
Finfish	All	2030.5	On-farm_min	On-farm
Finfish	All	2072.9	Total_min	Total_no_trans
Finfish	All	2086	On-farm_min	On-farm
Finfish	All	2087	On-farm_min	On-farm
Finfish	All	2100	Total_min	Total_no_trans
Finfish	All	2132	Upstream_min	Upstream
Finfish	All	2150	Total_min	Total_no_trans
Finfish	All	2197.4	Upstream_min	Upstream
Finfish	All	2200	Total_min	Total_no_trans
Finfish	All	2216	Upstream_max	Upstream
Finfish	All	2260	Total_min	Total_no_trans
Finfish	All	2277	Total_min	Total_no_trans
Finfish	All	2279.72	Total_min	Total_w_trans
Finfish	All	2287	Upstream_min	Upstream
Finfish	All	2294.6	Upstream_min	Upstream
Finfish	All	2297.4	Total_min	Total_no_trans
Finfish	All	2299.71	Upstream_min	Upstream
Finfish	All	2308.97	Upstream_max	Upstream
Finfish	All	2315	On-farm_min	On-farm
Finfish	All	2325.6	Total_min	Total_no_trans
Finfish	All	2367.2	Total_min	Total_no_trans
Finfish	All	2422.5	Total_min	Total_no_trans
Finfish	All	2440	Total_max	Total_no_trans
Finfish	All	2535	Upstream_max	Upstream
Finfish	All	2556.05	Upstream_min	Upstream
Finfish	All	2600	Total_min	Total_no_trans
Finfish	All	2660	Upstream_max	Upstream
Finfish	All	2677.34	Total_min	Total_no_trans
Finfish	All	2690	Upstream_min	Upstream
Finfish	All	2690	Upstream_min	Upstream
Finfish	All	2726	Upstream_max	Upstream
Finfish	All	2729.2	Upstream_min	Upstream
Finfish	All	2732.47	Upstream_max	Upstream
Finfish	All	2768.7	Total_min	Total_no_trans
Finfish	All	2784	Upstream_max	Upstream
Finfish	All	2900	Total_max	Total_no_trans
Finfish	All	2906.17	Total_min	Total_no_trans
Finfish	All	2960	Upstream_max	Upstream
Finfish	All	3000	Total_min	Total_no_trans
Finfish	All	3068	On-farm_min	On-farm
Finfish	All	3090	Upstream_min	Upstream
Finfish	All	3108	Upstream_max	Upstream
Finfish	All	3134.74	Upstream_max	Upstream
Finfish	All	3161	On-farm_min	On-farm
Finfish	All	3175.53	Total_min	Total_no_trans
Finfish	All	3177.5	Upstream_min	Upstream
Finfish	All	3200	Total_min	Total_no_trans
Finfish	All	3210	Upstream_min	Upstream
Finfish	All	3210	Upstream_min	Upstream
Finfish	All	3256	Upstream_max	Upstream
Finfish	All	3270.7	Total_min	Total_no_trans
Finfish	All	3365	Total_min	Total_w_trans
Finfish	All	3377.96	Total_min	Total_no_trans
Finfish	All	3408.07	Total_min	Total_w_trans
Finfish	All	3452.91	On-farm_min	On-farm
Finfish	All	3549	Upstream_max	Upstream
Finfish	All	3557	Total_min	Total_w_trans
Finfish	All	3567	Upstream_max	Upstream
Finfish	All	3587.44	Upstream_max	Upstream
Finfish	All	3601	Total_min	Total_no_trans
Finfish	All	3672.76	Total_max	Total_no_trans
Finfish	All	3752	Total_min	Total_w_trans
Finfish	All	3776.22	On-farm_min	On-farm
Finfish	All	3900	Total_max	Total_no_trans
Finfish	All	3900	Total_max	Total_no_trans
Finfish	All	4097.4	On-farm_min	On-farm
Finfish	All	4130	Total_min	Total_w_trans
Finfish	All	4279.93	Downstream_min	Downstream
Finfish	All	4310	On-farm_min	On-farm
Finfish	All	4340	On-farm_max	On-farm
Finfish	All	4351.39	Upstream_min	Upstream
Finfish	All	4364.16	On-farm_max	On-farm
Finfish	All	4400	Total_max	Total_no_trans
Finfish	All	4440	On-farm_max	On-farm
Finfish	All	4494.22	Upstream_max	Upstream
Finfish	All	4588.1	Total_max	Total_no_trans
Finfish	All	4752	Total_max	Total_no_trans
Finfish	All	4785.4	Upstream_min	Upstream
Finfish	All	4860.08	Upstream_min	Upstream
Finfish	All	4860.08	Upstream_min	Upstream
Finfish	All	4932.74	Downstream_max	Downstream
Finfish	All	5017.02	On-farm_min	On-farm
Finfish	All	5020	Total_min	Total_w_trans
Finfish	All	5030	On-farm_min	On-farm
Finfish	All	5100	Total_max	Total_no_trans
Finfish	All	5133	On-farm_max	On-farm
Finfish	All	5174.83	Upstream_min	Upstream
Finfish	All	5200	Total_min	Total_no_trans
Finfish	All	5227.49	Total_min	Total_no_trans
Finfish	All	5501.31	Upstream_min	Upstream
Finfish	All	5954	Upstream_min	Upstream
Finfish	All	5964.13	Total_min	Total_w_trans
Finfish	All	6017.4	Total_min	Total_no_trans
Finfish	All	6690	Upstream_min	Upstream
Finfish	All	6690	Upstream_max	Upstream
Finfish	All	6761.58	Total_min	Total_no_trans
Finfish	All	6815.9	Total_min	Total_no_trans
Finfish	All	7000	Total_max	Total_no_trans
Finfish	All	7400	Total_min	Total_w_trans
Finfish	All	7400	Total_max	Total_no_trans
Finfish	All	7588.31	Total_min	Total_no_trans
Finfish	All	7692.31	Downstream_max	Downstream
Finfish	All	7807.98	Upstream_min	Upstream
Finfish	All	8384.58	Total_min	Total_no_trans
Finfish	All	8700	Total_max	Total_no_trans
Finfish	All	9103.14	Total_max	Total_w_trans
Finfish	All	9230.77	Total_min	Total_w_trans
Finfish	All	9382.98	Upstream_min	Upstream
Finfish	All	9692.31	Total_max	Total_w_trans
Finfish	All	10390.2	Total_max	Total_w_trans
Finfish	All	10793	On-farm_min	On-farm
Finfish	All	10914.9	Total_min	Total_w_trans
Finfish	All	11600	Total_min	Total_no_trans
Finfish	All	11642.9	Upstream_min	Upstream
Finfish	All	11720	Total_min	Total_no_trans
Finfish	All	11830	Downstream_min	Downstream
Finfish	All	12052	On-farm_min	On-farm
Finfish	All	12138	Downstream_max	Downstream
Finfish	All	13100	Total_min	Total_no_trans
Finfish	All	13447.1	Total_min	Total_w_trans
Finfish	All	15220	Total_min	Total_w_trans
Finfish	All	16400	Total_max	Total_w_trans
Finfish	All	16747	Total_min	Total_no_trans
Finfish	All	17081.2	Total_min	Total_w_trans
Finfish	All	18190	On-farm_min	On-farm
Finfish	All	19880	Total_min	Total_no_trans
Finfish	All	20570	On-farm_max	On-farm
Finfish	All	23529	On-farm_min	On-farm
Finfish	All	25300	Total_min	Total_no_trans
Finfish	All	25484	On-farm_max	On-farm
Finfish	All	25513.4	On-farm_min	On-farm
Finfish	All	27260	Total_max	Total_no_trans
Finfish	All	27700	Total_max	Total_no_trans
Finfish	All	28242.6	Total_min	Total_no_trans
Finfish	All	41292	On-farm_max	On-farm
Finfish	All	44400	Total_max	Total_no_trans
